# Supplementary material for: Prevalence of excessive screen time and its association with developmental delay in children aged <5 years: A population-based cross-sectional study in India
Source: PLoS One. 2021 Jul 6;16(7):e0254102. doi: 10.1371/journal.pone.0254102 (PMC8259964; doi:10.1371/journal.pone.0254102)
Supplement: S1 File — (XLSX) [file pone.0254102.s001.xlsx]

## Sheet: Sheet1
1-RURAL, 2-URBAN	TOT FAMILY MEMBERS	MOTHERS AGE	MOM EDUCATION	MOM OCCUPATION	TOT INCOME	PER CAPITA INCOME	MODIFIED PRASAD	TYPE OF FAMILY	AGE IN MONTHS	SEX	TERM/PRE	B ORDER	PLAYSCHOOL	SCREEN AGE	TV DUR	PHONE DUR	TOT SCREEN	FEEDING	CHORES	REWARD	CALM	DISTRACT	OUTDOOR	TRAVEL	ILLNESS	NIGHT	WEEKEND	BEDTIME	RULES	DURATION	STRICT	mom st	GM	FM	ADL	RL	EL	COG	SOCIAL	EMOTIONAL	ANY1	>1	>2	>3	ELRLSOC	COMMSKILL	ST>2	ST<2	EXCESS St>2
1	6	24	6	2	11000	1833.33	4	2	46	1	1	2	1	36	0.75	0.75	1.5	2	1	2	2	2	2	2	2	2	3	2	2	.	.	8	0	0	0	1	1	0	0	0	1	1	1		1	1	2	1	2
2	4	26	7	1	10000	2500	3	1	36	2	1	2	1	24	3	0	3	2	1	2	2	2	2	2	2	1	3	2	2	.	.	5	0	0	0	0	0	0	0	0	1	0	0	0	0	0	1	1	2
2	4	26	7	1	10000	2500	3	1	48	2	1	1	1	6	3	0	4	1	1	2	2	2	2	2	2	1	3	2	2	.	.	5	0	0	0	1	1	0	0	0	2	1	1		1	1	1	1	2
2	6	36	6	1	20000	3333.33	3	1	56	2	1	3	1	7	2	.	2	1	1	2	2	2	2	2	2	2	1	2	2	.	.	4	0	0	0	0	0	0	0	0	1	0	0	0	0	0	2	1	2
1	6	33	6	1	10000	1666.67	4	2	34	1	1	2	2	7	3	5	8	1	1	1	1	2	1	2	2	1	3	2	2	.	.	5	0	0	0	0	0	0	0	0	1	0	0	0	0	0	1	1	2
2	6	36	6	1	20000	3333.33	3	1	36	2	1	4	2	7	1	.	1	1	1	2	2	2	2	2	2	2	3	2	2	.	.	4	0	0	0	0	0	0	0	0	1	0	0	0	0	0	3	2	1
1	5	26	6	1	5000	1000	5	2	32	1	1	1	1	12	4	0	4	1	1	2	1	2	2	2	2	1	1	2	2	.	.	4	0	0	0	0	0	0	0	0	1	0	0	0	0	0	1	1	2
2	5	26	7	1	7000	1400	4	2	16	2	1	1	2	12	0	.	0	1	2	2	2	2	2	2	2	2	3	2	2	.	.	2	0	0	0	0	0	0	0	0	1	0	0	0	1	0	3	3	1
1	4	26	6	1	10000	2500	3	1	55	1	1	1	1	36	8	.	8	1	1	2	2	1	2	2	2	1	1	2	2	.	.	8	0	0	0	0	0	0	0	0	1	0	0	0	0	0	1	1	2
2	5	29	7	1	19000	3800	2	1	60	2	1	3	1	12	0	0	1	1	2	2	2	2	2	2	2	2	1	2	2	.	.	2	0	0	0	0	0	0	0	0	1	0	0	0	0	0	3	2	1
1	4	26	6	1	10000	2500	3	1	12	1	1	2	2	12	0.5	.	0.5	2	1	2	2	2	2	2	2	2	3	2	2	.	.	8	0	0	0	0	0	0	0	0	1	0	0	0	0	0	3	2	1
1	3	21	6	1	7000	2333.33	3	1	18	2	1	1	2	12	0.9	0.1	1	2	2	2	2	1	2	2	1	2	3	2	2	.	.	8	0	0	0	0	0	0	0	0	1	0	0	0	0	0	3	2	1
1	5	28	7	1	8000	1600	4	1	38	2	1	2	1	12	1	1	2	1	2	1	2	2	2	2	2	2	3	2	2	.	.	3	0	0	0	0	1	0	0	0	2	1			1	1	2	1	2
2	3	34	7	1	10000	3333.33	3	1	14	1	1	1	2	11	0	.	0	1	2	2	2	2	2	2	2	2	3	2	2	.	.	1	0	0	0	0	0	0	0	0	1	0	0	0	0	0	3	3	1
2	5	34	7	1	10000	2000	4	2	36	2	1	2	2	24	2	2	4	1	1	1	2	2	2	2	2	2	3	2	2	.	.	2	0	0	0	0	0	0	0	0	1	0	0	0	0	0	1	1	2
2	3	27	6	1	10000	3333.33	3	1	44	1	1	1	2	24	0	.	0	2	2	2	2	2	2	2	2	2	3	2	2	.	.	2	0	0	0	0	0	0	0	0	1	0	0	0	0	0	3	3	1
2	4	34	6	1	15000	3750	2	1	24	1	1	2	2	10	2	2	4	2	1	2	1	1	2	2	2	1	3	2	2	.	.	2	0	0	0	0	1	0	0	0	2	1			1	1	1	1	2
2	4	34	6	1	15000	3750	2	1	59	1	2	1	1	18	1	0	2	1	2	2	1	1	2	2	2	2	3	1	2	.	.	2	0	0	0	0	0	0	0	0	1	0	0	0	0	0	2	1	2
2	4	28	6	1	10000	2500	3	1	51	2	1	1	1	30	3	2	5	2	1	2	1	2	2	2	2	1	2	2	2	.	.	3	0	0	0	0	0	0	0	0	1	0	0	0	0	0	1	1	2
2	4	28	6	1	10000	2500	3	1	34	1	1	2	2	24	2	2	4	2	1	2	2	2	2	2	2	2	3	2	2	.	.	3	0	0	1	0	0	0	0	0	1	1					1	1	2
2	4	27	6	2	20000	5000	2	1	54	2	2	1	1	36	1	1	4	1	2	1	2	1	2	2	2	1	1	1	2	.	.	3	0	0	1	1	1	1	0	0	2	1	1	1			1	1	2
2	4	27	6	2	20000	5000	2	1	43	1	1	2	1	36	1	2	3	1	2	1	2	1	2	2	2	1	1	1	2	.	.	3	0	0	0	0	0	0	0	0	1	0	0	0	0	0	1	1	2
1	5	26	7	1	10000	2000	4	2	54	2	1	2	1	6	8	.	8	2	1	2	2	2	2	2	2	2	1	2	2	.	.	8	0	0	0	0	0	0	0	0	1	0	0	0	0	0	1	1	2
2	4	28	6	2	10000	2500	3	1	51	1	1	2	1	24	2	.	2	1	2	2	2	2	2	2	2	2	3	2	2	.	.	3	0	0	0	0	0	0	0	0	1	0	0	0	0	0	2	1	2
1	7	23	5	1	12000	1714.29	4	2	44	2	1	2	2	24	6	.	6	1	1	2	2	2	2	2	2	1	3	1	2	.	.	3	0	0	0	0	0	0	0	0	1	0	0	0	0	0	1	1	2
2	4	30	4	1	18000	4500	2	1	53	1	1	1	1	24	1	1.5	2.5	1	1	2	2	1	2	2	2	1	1	2	2	.	.	4	0	0	0	0	0	0	0	0	1	0	0	0	0	0	1	1	2
2	4	34	3	1	10000	2500	3	1	60	1	1	2	1	8	2	.	2	1	2	1	2	2	2	2	2	1	1	1	2	.	.	2	0	0	0	0	0	0	0	0	1	0	0	0	0	0	2	1	2
2	4	25	4	1	13000	3250	3	1	42	2	1	2	1	8	1	1	2	1	2	2	1	2	2	2	2	2	1	1	1	1	2	4	0	0	0	0	0	0	0	0	1	0	0	0	0	0	2	1	2
1	8	23	4	1	10000	1250	4	2	32	2	1	1	2	6	2	.	2	2	2	2	1	2	2	2	2	2	3	1	2	.	.	1	0	0	0	0	0	0	0	0	1	0	0	0	0	0	2	1	2
2	3	28	4	1	15000	5000	2	1	8	2	1	1	2	5	0.3	.	0.3	1	2	2	1	1	2	2	2	2	3	2	2	.	.	1.5	0	0	0	0	0	0	0	0	1	0	0	0	0	0	3	2	1
1	4	23	3	1	12000	3000	3	1	28	2	1	2	2	24	.	0.5	0.5	1	1	2	1	1	1	1	1	1	3	2	2	.	.	3	1	1	1	0	0	0	0	0	1	1	1	1			3	2	1
2	4	30	4	1	18000	4500	2	1	16	2	1	2	2	10	1	.	1	1	2	2	1	2	2	2	2	2	3	2	2	.	.	4	0	0	1	0	1	1	0	0	3	1	1	1			3	2	1
2	3	26	3	1	10000	3333.33	3	1	48	2	1	1	1	12	0	0	1	1	2	2	2	1	2	2	2	2	3	1	2	.	.	3	0	0	0	0	0	0	0	0	1	0	0	0	0	0	3	2	1
1	7	23	5	1	12000	1714.29	4	2	26	1	1	3	1	12	3	.	3	1	1	2	2	1	2	2	2	1	3	1	2	.	.	3	0	0	0	0	1	0	0	0	1	1			1	1	1	1	2
2	3	27	4	1	15000	5000	2	1	26	1	1	1	2	24	2	0.5	2.5	2	1	2	1	2	2	2	2	1	3	2	2	.	.	3	0	0	1	0	1	0	0	0	3	1	1				1	1	2
2	5	25	2	1	15000	3000	3	2	20	2	1	1	2	8	1	3	4	1	2	2	1	2	2	2	2	2	3	1	2	.	.	5	0	0	0	1	0	1	0	0	2	1	1			1	1	1	2
1	6	32	4	2	15000	2500	3	2	51	1	1	2	1	18	6	0.5	6.5	1	1	2	1	1	2	1	1	1	2	1	2	.	.	2	0	0	0	0	0	0	0	0	1	0	0	0	0	0	1	1	2
2	3	25	2	1	20000	6666.67	2	1	24	2	1	1	2	12	1	1	2	2	1	2	1	2	2	2	2	1	3	1	2	.	.	4	0	0	0	0	0	0	0	0	1	0	0	0	0	0	2	1	2
2	4	31	4	1	10000	2500	3	1	48	1	1	1	1	18	2	5	6	1	1	1	1	2	2	1	2	1	1	2	2	.	.	2	0	0	0	1	1	0	1	1	2	1	1	1		1	1	1	2
1	5	27	2	1	8000	1600	4	2	29	2	1	2	2	14	2	8	10	1	1	2	1	1	2	2	1	1	2	2	2	.	.	2	0	0	0	0	0	0	1	0	2	1				1	1	1	2
2	5	30	2	1	25000	5000	2	2	42	1	1	1	2	12	4	3	7	1	1	2	1	2	2	1	2	1	3	1	2	.	.	4	0	0	0	0	1	0	1	0	3	1	1			1	1	1	2
2	4	31	4	1	10000	2500	3	1	9	1	1	2	2	6	0	0	1	2	1	2	2	2	2	1	2	2	3	2	2	.	.	2	0	0	0	0	0	0	0	0	1	0	0	0	0	0	3	2	1
1	5	27	2	1	8000	1600	4	2	45	1	1	1	1	24	3	0.5	3.5	2	1	2	1	1	1	2	1	2	2	2	2	.	.	2	0	0	0	0	0	0	1	0	3	1			1	1	1	1	2
2	5	37	5	1	12000	2400	3	2	28	1	1	1	2	8	0.5	0.5	1	1	1	2	2	2	2	2	2	2	3	1	2	.	.	2	0	0	0	0	0	0	0	0	1	0	0	0	0	0	3	2	1
2	3	25	2	1	10000	3333.33	3	1	38	2	1	1	2	12	1	1	2	1	2	2	2	2	2	2	2	1	3	2	2	.	.	2	0	0	0	0	0	0	0	0	1	0	0	0	0	0	2	1	2
1	4	23	2	1	15000	3750	2	2	26	1	1	1	2	24	0	2.5	2.5	2	2	2	1	1	2	2	2	1	3	2	2	.	.	2	0	1	0	0	1	1	0	0	3	1	1	1			1	1	2
2	3	28	2	1	17500	5833.33	2	1	14	1	1	1	2	8	0.5	0.5	1	1	1	2	1	2	2	2	2	2	3	1	2	.	.	5	0	0	0	0	0	0	0	0	1	0	0	0	0	0	3	2	1
2	5	23	5	1	15000	3000	3	2	48	1	1	1	2	12	0	1	1	1	2	2	1	1	1	2	2	1	1	2	2	.	.	2	0	0	0	0	0	0	0	0	1	0	0	0	0	0	3	2	1
1	5	23	4	1	15000	3000	3	2	28	1	1	1	1	99	0	0	0	.	.	.	.	.	.	.	.	.	.	2	2	.	.	1	0	0	0	0	0	0	0	0	1	0	0	0	0	0	3	3	1
2	4	35	2	1	30000	7500	1	1	38	1	1	2	2	30	2	2	4	1	1	2	1	1	2	2	2	1	3	2	2	.	.	7	0	0	0	0	0	0	1	0	2	1			1	1	1	1	2
2	4	26	3	1	10000	2500	3	1	36	2	1	1	1	12	3	2	5	1	2	2	1	2	2	2	2	2	3	2	2	.	.	2	0	0	0	0	1	0	0	0	2	1			1	1	1	1	2
1	4	28	2	1	15000	3750	2	1	22	2	1	1	2	6	6	1	7	1	1	2	1	2	2	2	2	2	3	2	2	.	.	2	0	0	0	0	0	0	0	0	1	0	0	0	0	0	1	1	2
2	3	29	3	1	10000	3333.33	3	1	37	2	1	1	2	6	4	4	8	1	1	1	1	2	2	2	2	1	3	1	2	.	.	12	0	0	0	0	0	0	1	0	2	1			1	1	1	1	2
2	5	23	5	1	15000	3000	3	2	18	1	1	2	2	12	1	3	4	1	2	2	1	1	2	1	2	1	3	2	2	.	.	3	0	0	0	1	1	0	0	0	2	1	1		1	1	1	1	2
1	6	25	2	1	10000	1666.67	4	2	48	2	1	1	1	36	0.2	2	2.2	1	1	1	1	1	2	2	2	2	3	2	2	.	.	0.5	0	0	0	0	0	0	0	0	1	0	0	0	0	0	1	1	2
2	4	24	5	1	10000	2500	3	1	33	1	1	2	2	30	1	1	2	1	1	2	1	1	2	2	2	2	3	2	2	.	.	10	0	0	0	0	0	0	0	0	1	0	0	0	0	0	2	1	2
2	5	25	3	2	20000	4000	2	2	60	2	1	1	1	36	1	1	2	1	2	2	1	2	2	1	2	1	1	1	2	.	.	2	0	0	0	0	0	0	0	0	1	0	0	0	0	0	2	1	2
1	4	22	4	1	10000	2500	3	1	18	1	1	2	2	12	0.2	0.2	0.4	2	1	2	2	2	2	2	2	2	3	2	1	0.5	1	0.5	0	0	0	0	0	0	0	0	1	0	0	0	0	0	3	2	1
2	4	24	5	1	10000	2500	3	1	52	1	1	1	1	36	2	1	3	1	1	2	1	2	2	2	2	2	3	2	2	.	.	10	0	0	0	0	0	0	0	0	1	0	0	0	0	0	1	1	2
2	4	35	4	2	13000	3250	3	1	11	2	1	2	2	10	0	.	0	1	2	2	2	2	2	2	2	2	3	1	2	.	.	2	0	0	0	0	0	0	0	0	1	0	0	0	0	0	3	3	1
2	3	28	2	2	30000	10000	1	1	59	2	1	1	1	36	2	1	3	1	2	2	2	2	2	1	2	1	1	1	2	.	.	?	0	0	0	0	0	0	0	0	1	0	0	0	0	0	1	1	2
2	6	30	5	1	10000	1666.67	4	1	10	2	1	2	2	10	0	.	0	1	2	2	2	2	2	2	2	1	3	2	2	.	.	?	0	0	0	0	0	0	0	0	1	0	0	0	0	0	3	3	1
1	4	25	5	1	16000	4000	2	1	39	2	1	1	1	36	1	.	1	2	2	2	2	2	2	2	2	2	3	2	2	.	.	?	0	0	0	0	0	0	0	0	1	0	0	0	0	0	3	2	1
2	6	26	4	1	12000	2000	4	2	43	1	1	1	1	24	1.5	0.5	2	1	2	2	2	2	2	2	2	1	1	1	2	.	.	?	0	0	0	0	0	0	0	0	1	0	0	0	0	0	2	1	2
2	6	30	5	1	10000	1666.67	4	1	47	2	1	1	1	24	3	2	5	1	1	2	2	2	1	1	2	1	3	2	2	.	.	?	0	0	0	1	0	0	0	0	2	1			1	1	1	1	2
1	4	25	5	1	16000	4000	2	1	55	1	1	1	1	36	2	.	2	2	2	2	2	2	2	2	2	2	3	2	2	.	.	?	0	1	1	1	1	0	0	1	3	1	1	1			2	1	2
2	6	26	4	1	12000	2000	4	2	17	1	1	2	2	10	0.5	.	0.5	1	2	2	2	2	2	2	2	2	3	2	2	.	.	?	0	0	0	0	0	0	0	0	1	0	0	0	0	0	3	2	1
2	4	26	3	1	10000	2500	3	1	9	1	1	2	2	8	0	.	0	2	2	2	1	2	2	2	2	2	3	2	2	.	.	?	0	0	0	0	0	0	0	0	1	0	0	0	0	0	3	3	1
1	5	33	5	1	10000	2000	4	1	50	1	2	3	2	24	0.75	0.75	1.5	2	2	2	2	2	2	2	2	2	3	2	2	.	.	?	0	1	1	0	0	0	1	0	2	1	1	1			2	1	2
2	5	32	3	2	18000	3600	2	2	60	1	1	1	1	36	2	1	3	1	1	2	2	2	2	2	2	1	1	1	2	.	.	?	0	0	0	0	0	0	0	0	1	0	0	0	0	0	1	1	2
2	5	25	3	2	20000	4000	2	2	48	1	1	2	1	12	2	2	4	1	2	2	1	1	2	2	1	2	1	1	2	.	.	?	0	0	0	1	1	0	0	0	2	1	1		1	1	1	1	2
1	6	20	4	1	10000	1666.67	4	2	18	1	1	1	2	12	0.2	0.8	1	2	2	2	2	2	2	2	2	2	3	2	2	.	.	?	0	0	0	1	0	0	1	1	2	1	1	1		1	3	2	1
2	4	31	4	1	12000	3000	3	1	14	2	1	2	2	8	1	0.5	1.5	1	1	2	2	1	2	2	2	2	3	2	2	.	.	?	0	0	0	0	0	0	0	0	1	0	0	0	0	0	2	1	2
2	3	23	4	1	14000	4666.67	2	1	10	2	1	1	2	8	1	0	2	2	2	2	2	2	2	2	2	1	3	1	2	.	.	?	0	0	0	0	0	0	0	0	1	0	0	0	0	0	2	1	2
2	3	24	5	1	15000	5000	2	1	14	2	2	1	1	9	2	0	2	2	2	2	1	2	2	1	2	2	3	2	1	1	3	?	0	0	0	0	0	0	0	0	1	0	0	0	0	0	2	1	2
1	4	28	2	2	28000	7000	2	1	33	1	1	2	1	6	10	2	12	1	1	2	1	1	2	2	2	1	1	2	2	.	.	?	0	1	1	1	1	1	1	1	1	1	1	1			1	1	2
2	4	34	2	1	20000	5000	2	1	24	2	1	2	2	8	3	1	4	1	2	1	2	2	2	2	2	2	3	2	2	.	.	?	0	0	0	0	0	0	0	0	1	0	0	0	0	0	1	1	2
1	4	28	2	2	28000	7000	2	1	52	1	1	1	1	6	1	1	2	2	1	2	2	1	2	2	2	2	1	2	2	.	.	?	0	0	0	0	1	0	0	0	2	1			1	1	2	1	2
2	3	29	3	1	10000	3333.33	3	1	24	2	1	1	1	18	2	.	2	2	2	2	1	1	2	2	2	2	1	1	2	.	.	?	0	0	0	0	0	0	0	0	1	0	0	0	0	0	2	1	2
2	6	30	2	1	20000	3333.33	3	2	44	2	1	2	1	24	4	1	5	2	1	2	1	1	2	1	2	1	3	2	2	.	.	5	0	0	0	1	1	0	0	0	2	1	1		1	1	1	1	2
1	10	33	3	1	15000	1500	4	2	14	1	1	3	2	12	0.2	0.2	0.4	2	2	2	2	1	1	2	2	1	3	2	2	.	.	2	0	0	0	0	0	0	0	0	1	0	0	0	0	0	3	2	1
2	3	28	1	1	60000	20000	1	1	39	1	1	1	1	8	4	5	9	1	1	1	1	1	2	1	1	1	1	1	2	.	.	10	0	0	0	0	1	0	1	0	3	1	1		1	1	1	1	2
1	5	29	1	1	18000	3600	2	2	13	1	1	2	2	7	0	0.5	0.5	2	2	2	2	2	2	2	2	2	3	2	2	.	.	3	0	0	0	0	0	0	0	0	1	0	0	0	0	0	3	2	1
2	3	22	4	1	12000	4000	2	1	40	2	1	1	1	24	1	2	3	1	1	2	1	1	2	2	2	2	1	1	2	.	.	7	0	0	0	0	0	0	0	0	1	0	0	0	0	0	1	1	2
1	4	25	5	1	15000	3750	2	1	30	2	1	2	2	6	2	2	4	1	1	2	2	1	2	2	2	1	3	2	2	.	.	3.5	0	0	0	0	1	0	0	0	2	1			1	1	1	1	2
2	6	28	4	1	15000	2500	3	2	27	1	1	1	1	12	3	0.2	3.2	2	1	2	2	1	2	2	2	2	3	2	2	.	.	3.5	0	0	0	0	1	0	0	0	2	1			1	1	1	1	2
2	3	30	5	1	12000	4000	2	1	14	1	1	1	2	99	0	0	0	2	2	2	2	2	2	2	2	2	3	2	2	.	.	1	0	0	0	0	0	0	0	0	1	0	0	0	0	0	3	3	1
1	6	24	5	1	14000	2333.33	3	2	18	2	1	2	2	12	1	0.25	1.25	1	1	1	1	2	2	2	2	2	3	2	2	.	.	2	0	0	0	0	0	0	0	0	1	0	0	0	0	0	2	1	2
2	5	28	2	1	35000	7000	2	2	25	1	1	1	2	12	0	0	1	1	2	2	1	2	2	2	2	1	3	2	2	.	.	3	0	0	0	0	0	0	0	0	1	0	0	0	0	0	3	2	1
2	4	39	4	1	20000	5000	2	1	52	2	1	2	1	12	5	1	6	1	2	2	1	2	2	2	2	1	3	1	2	.	.	5	0	0	0	1	1	0	0	0	2	1	1		1	1	1	1	2
1	4	25	5	1	15000	3750	2	1	46	2	1	1	1	7	4	3	7	1	1	1	1	1	2	2	1	1	1	2	2	.	.	4	0	0	0	0	0	0	0	0	1	0	0	0	0	0	1	1	2
2	5	27	3	1	15000	3000	3	1	44	1	1	3	1	6	3	0	4	1	1	2	2	2	2	2	2	1	1	2	2	.	.	2	0	0	0	0	0	0	0	0	1	0	0	0	0	0	1	1	2
2	4	29	3	2	10000	2500	3	2	30	2	1	1	2	12	.	0	0	1	2	2	1	1	2	2	2	1	3	2	2	.	.	2	0	0	0	0	0	0	0	0	1	0	0	0	0	0	3	3	1
1	5	27	2	1	10000	2000	4	2	43	2	1	1	1	24	3	1	4	1	1	2	1	1	2	2	2	2	3	2	2	.	.	4	0	0	0	0	1	0	0	0	2	1			1	1	1	1	2
2	4	30	2	1	12000	3000	3	2	31	2	2	2	2	6	3	1	4	1	1	2	1	1	2	2	2	1	1	2	2	.	.	3	0	0	1	1	1	0	0	0	3	1	1	1			1	1	2
2	6	23	2	1	35000	5833.33	2	2	9	1	1	1	2	7	0	0	1	1	2	2	1	1	2	2	2	2	3	2	2	.	.	4	0	0	0	0	0	0	0	0	1	0	0	0	0	0	3	2	1
1	5	27	2	1	10000	2000	4	2	18	2	1	2	2	6	2	0.5	2.5	1	2	2	2	2	2	2	2	2	3	2	2	.	.	4	0	0	0	0	1	0	0	0	3	1			1	1	1	1	2
2	4	36	2	2	40000	10000	1	1	32	2	1	2	2	3	2	1	3	1	1	2	2	2	1	2	2	1	3	2	2	.	.	4	0	0	0	0	0	0	0	0	1	0	0	0	0	0	1	1	2
2	3	19	4	1	10000	3333.33	3	1	14	1	1	1	2	12	0	0	0	1	2	2	1	1	2	2	2	1	3	1	2	.	.	4	0	0	0	0	0	0	0	0	1	0	0	0	0	0	3	3	1
1	4	22	3	1	13000	3250	3	2	14	1	1	1	2	6	1	0.5	1.5	1	2	2	2	2	2	2	2	2	3	2	2	.	.	4	0	0	0	0	1	0	0	0	2	1			1	1	2	1	2
2	3	25	3	1	20000	6666.67	2	1	30	1	1	2	1	24	0.5	0.5	1	1	2	2	2	2	2	2	2	2	3	2	2	.	.	3	0	0	0	0	0	0	0	0	1	0	0	0	0	0	3	2	1
2	6	30	4	1	25000	4166.67	2	2	50	1	1	1	1	12	2	3	5	1	2	2	1	1	2	2	2	1	3	2	2	.	.	5	0	0	0	1	1	1	0	0	2	1	1	1		1	1	1	2
1	5	26	2	1	30000	6000	2	2	58	2	1	1	1	18	1	.	1	1	2	2	2	2	2	2	2	2	3	2	2	.	.	2	0	0	0	0	0	0	0	0	1	0	0	0	0	0	3	2	1
2	5	30	3	1	12000	2400	3	1	27	2	1	3	2	24	2	.	2	2	1	2	1	1	2	2	2	2	1	2	2	.	.	2	0	0	0	0	0	0	0	0	1	0	0	0	0	0	2	1	2
2	3	26	2	1	65000	21666.7	1	1	18	1	2	1	2	7	0	0	2	1	1	2	2	2	2	2	2	1	3	2	2	.	.	3	0	0	0	0	0	0	0	0	1	0	0	0	0	0	2	1	2
2	4	33	4	2	14000	3500	3	1	58	1	1	2	1	18	0.5	0.5	1	2	2	2	1	2	2	2	2	2	1	2	1	1	1	1	0	0	0	0	0	0	0	0	1	0	0	0	0	0	3	2	1
1	5	26	2	1	30000	6000	2	2	29	2	1	2	2	24	0.5	0.5	1	1	2	2	2	2	2	2	2	2	3	2	2	.	.	2	0	0	0	0	0	0	0	0	1	0	0	0	0	0	3	2	1
2	3	26	2	1	50000	16666.7	1	1	60	2	1	1	1	9	0	0	1	1	1	1	2	2	2	2	2	2	3	2	2	.	.	2	0	0	0	0	0	0	0	0	1	0	0	0	0	0	3	2	1
1	5	30	2	1	13000	2600	3	2	19	1	1	1	2	10	0.5	0.2	0.7	2	2	2	2	2	2	2	2	2	3	2	2	.	.	2	0	0	0	0	0	0	0	0	1	0	0	0	0	0	3	2	1
2	4	31	2	2	35000	8750	1	1	46	1	1	2	2	18	4	2	6	1	1	2	2	1	2	2	2	1	3	1	2	.	.	5	0	0	0	0	1	0	0	0	2	1			1	1	1	1	2
2	3	28	2	1	12000	4000	2	1	16	2	1	1	2	6	1	1	2	1	1	1	2	2	2	2	2	2	3	2	2	.	.	3	0	0	0	0	0	0	0	0	1	0	0	0	0	0	2	1	2
1	3	23	2	1	30000	10000	1	1	37	1	1	1	2	12	2	0.5	2.5	1	2	2	2	2	2	2	2	1	3	2	2	.	.	2.5	0	0	0	0	0	0	0	0	1	0	0	0	0	0	1	1	2
2	12	33	2	1	36000	3000	3	2	24	2	2	2	2	12	0.5	0.5	1	1	1	2	2	2	2	2	2	2	3	2	2	.	.	3	0	0	0	0	0	0	0	0	1	0	0	0	0	0	3	2	1
2	4	30	2	1	25000	6250	2	2	14	2	1	1	2	9	0	0	0	1	1	1	2	2	2	2	2	2	3	2	2	.	.	4	0	0	0	0	0	0	0	0	1	0	0	0	0	0	3	3	1
1	3	24	2	2	22000	7333.33	1	1	40	1	1	1	1	12	0.5	0.2	0.7	1	1	2	2	2	2	2	2	2	3	2	2	.	.	1	0	0	0	0	0	0	0	0	1	0	0	0	0	0	3	2	1
2	12	33	2	1	36000	3000	3	2	54	2	1	1	1	24	2	1	3	1	1	2	2	1	2	2	2	2	3	2	2	.	.	3	0	0	0	0	1	0	0	0	2	1			1	1	1	1	2
2	4	34	4	1	15000	3750	2	1	24	1	1	1	2	9	2	2	4	1	1	1	2	2	2	2	2	2	3	2	2	.	.	1	0	0	0	0	0	0	0	0	1	0	0	0	0	0	1	1	2
2	3	28	3	1	35000	11666.7	1	2	60	1	1	1	1	24	0	0	1	2	1	2	2	2	2	2	2	2	3	2	1	1	1	2	0	0	0	0	0	0	0	0	1	0	0	0	0	0	3	2	1
1	5	21	4	1	12000	2400	3	2	11	2	1	1	2	6	1	0.5	1.5	1	1	2	2	1	2	2	2	1	3	2	2	.	.	2	0	0	0	0	0	0	0	0	1	0	0	0	0	0	2	1	2
2	4	23	4	1	15000	3750	2	1	48	2	1	1	2	9	1	.	1	1	1	1	1	2	2	2	2	2	3	2	2	.	.	?	0	0	0	0	0	0	0	0	1	0	0	0	0	0	3	2	1
2	4	34	4	1	50000	12500	1	1	60	1	1	2	1	12	0	1	1	1	1	2	2	2	2	2	2	2	3	2	1	1	1	?	0	0	0	0	0	0	0	0	1	0	0	0	0	0	3	2	1
1	3	30	2	1	20000	6666.67	2	1	33	2	1	1	2	12	4	4	8	1	2	2	2	1	2	2	2	1	3	1	2	.	.	?	0	1	0	0	1	1	0	1	3	1	1	1			1	1	2
2	3	26	2	1	25000	8333.33	1	1	34	2	1	1	2	8	2	2	4	1	1	2	1	2	2	2	2	2	3	2	2	.	.	?	0	0	0	0	0	0	0	0	1	0	0	0	0	0	1	1	2
2	4	28	3	1	18000	4500	2	1	34	2	1	2	1	8	2	2	4	1	1	2	1	2	2	2	2	1	3	2	1	1	2	?	0	0	0	0	0	0	0	0	1	0	0	0	0	0	1	1	2
1	5	23	3	1	12000	2400	3	2	18	2	1	1	2	10	0.5	0.5	1	1	2	2	1	2	2	2	2	2	3	2	2	.	.	?	1	1	1	0	0	1	1	0	2	1	1	1			3	2	1
2	4	25	4	1	12000	3000	3	1	21	1	1	2	2	10	0	1	1	1	1	2	2	2	2	2	2	2	3	1	2	.	.	?	0	0	0	0	0	0	0	0	1	0	0	0	0	0	3	2	1
1	4	34	3	1	28000	7000	2	1	42	1	1	2	2	12	3	4	7	1	2	2	1	1	1	2	2	1	3	2	2	.	.	?	0	0	0	1	1	1	0	0	3	1	1	1		1	1	1	2
2	4	25	4	1	12000	3000	3	1	60	2	1	1	1	9	1	1	2	1	1	2	2	2	2	2	2	2	1	1	2	.	.	?	0	0	0	0	0	0	0	0	1	0	0	0	0	0	2	1	2
2	4	28	1	2	60000	15000	1	1	10	2	1	1	2	8	0	0	1	1	1	2	1	2	2	2	2	2	3	2	2	.	.	?	0	0	0	0	0	0	0	0	1	0	0	0	0	0	3	2	1
1	6	31	2	1	30000	5000	2	2	33	2	1	2	2	18	1	0.5	1.5	2	2	2	1	1	2	2	2	2	2	1	2	.	.	?	0	1	0	0	0	1	0	0	2	1	1				2	1	2
2	3	30	3	1	10000	3333.33	3	1	17	2	1	1	2	10	1	.	1	1	1	2	2	1	2	2	2	2	3	2	2	.	.	?	0	0	0	0	0	0	0	0	1	0	0	0	0	0	3	2	1
2	4	25	4	1	20000	5000	2	2	14	1	1	1	2	8	2	2	4	1	1	2	2	1	1	2	2	2	3	2	2	.	.	?	0	0	0	1	1	0	0	0	2	1	1		1	1	1	1	2
1	6	31	2	1	30000	5000	2	2	33	2	1	2	2	18	1	0.5	1.5	2	2	2	1	1	2	2	2	2	2	1	2	.	.	?	0	1	0	0	0	1	0	0	2	1	1				2	1	2
2	4	25	4	1	20000	5000	2	1	60	1	1	1	1	12	1	1	2	1	1	1	2	2	2	2	2	2	3	2	2	.	.	?	0	0	0	0	0	0	0	0	1	0	0	0	0	0	2	1	2
2	3	23	2	2	12000	4000	2	1	26	1	1	1	2	12	4	2	6	1	1	2	2	2	2	2	2	2	3	2	2	.	.	?	0	0	0	1	0	0	1	0	2	1	1		1	1	1	1	2
1	5	25	2	1	15000	3000	3	2	18	1	1	1	2	12	.	0.5	0.5	2	2	2	2	2	2	2	2	2	3	1	2	.	.	?	0	0	0	0	0	0	0	1	2	1				1	3	2	1
2	3	23	4	1	15000	5000	2	1	41	2	1	1	2	18	5	2	7	1	1	2	1	1	2	2	2	1	3	1	2	.	.	?	0	0	0	0	0	0	0	0	1	0	0	0	0	0	1	1	2
2	4	25	2	2	80000	20000	1	2	60	2	1	1	1	12	5	.	5	1	1	2	2	2	2	2	2	1	1	2	2	.	.	?	0	0	0	1	1	0	0	0	2	1	1		1	1	1	1	2
1	5	25	4	1	15000	3000	3	2	18	1	1	1	2	12	0.5	0.3	0.8	1	2	2	2	2	2	2	2	2	3	1	2	.	.	?	0	0	0	0	0	0	0	0	1	0	0	0	0	0	3	2	1
2	4	27	3	1	10000	2500	3	1	41	2	1	2	1	24	1	0	2	1	1	2	2	1	2	2	2	2	3	2	2	.	.	3	0	0	0	0	0	0	0	0	1	0	0	0	0	0	2	1	2
2	3	30	5	1	15000	5000	2	1	50	2	2	1	1	8	3	2	5	1	1	2	1	2	2	2	2	2	1	2	2	.	.	2	0	0	0	1	1	0	0	0	2	1	1		1	1	1	1	2
2	3	35	5	1	15000	5000	2	1	60	2	1	1	1	30	1	1	2	1	1	1	2	2	2	2	2	2	2	2	2	.	.	3	0	0	0	0	0	0	0	0	1	0	0	0	0	0	2	1	2
2	3	30	2	1	30000	10000	1	1	24	2	1	1	2	12	0	0	0	2	2	2	2	1	2	2	2	2	3	2	2	.	.	2	0	0	0	0	0	0	0	0	1	0	0	0	0	0	3	3	1
1	4	25	4	2	10000	2500	3	1	27	1	1	2	1	6	5	0	6	1	1	1	1	1	2	2	2	1	3	2	2	.	.	10	0	0	0	0	0	0	0	0	1	0	0	0	0	0	1	1	2
2	3	22	3	1	12000	4000	2	1	20	2	1	1	2	10	0	0	0	1	2	2	2	2	2	2	2	2	3	2	2	.	.	2	0	0	0	0	0	0	0	0	1	0	0	0	0	0	3	3	1
1	7	29	2	1	35000	5000	2	2	14	1	1	1	2	7	1	0.2	1.2	1	1	2	2	2	2	2	2	2	2	2	2	.	.	4.2	0	0	0	0	0	0	0	0	1	0	0	0	0	0	2	1	2
2	4	25	4	1	20000	5000	2	1	42	2	1	2	1	12	1	1	2	1	1	2	2	1	2	2	2	2	3	2	2	.	.	2	0	0	0	0	0	0	0	0	1	0	0	0	0	0	2	1	2
2	4	27	2	2	30000	7500	1	1	18	2	1	1	2	12	.	0	0	1	2	2	2	2	2	2	2	2	3	2	2	.	.	2	0	0	0	0	0	0	0	0	1	0	0	0	0	0	3	3	1
1	3	27	4	1	10000	3333.33	3	1	28	2	1	1	1	8	0.25	0.1	0.35	1	2	2	2	2	2	2	2	2	3	2	2	.	.	2	0	0	0	0	0	0	0	0	1	0	0	0	0	0	3	2	1
2	4	26	3	1	15000	3750	2	1	24	2	1	1	2	12	2	0	2	1	1	2	2	1	2	2	2	2	3	2	2	.	.	3	0	0	0	0	1	0	0	0	2	1			1	1	2	1	2
2	5	26	4	2	20000	4000	2	2	36	1	1	1	1	24	0	0	1	1	2	1	2	2	2	2	2	1	3	2	2	.	.	2	0	0	0	0	0	0	0	0	1	0	0	0	0	0	3	2	1
1	4	34	5	1	15000	3750	2	1	35	1	1	2	1	24	1	2	3	1	1	2	2	1	2	2	2	1	1	2	2	.	.	3	0	1	1	1	1	1	1	1	3	1	1	1			1	1	2
2	4	26	3	1	15000	3750	2	1	9	1	1	2	2	6	1	.	1	1	2	1	2	1	2	2	2	2	3	2	2	.	.	3	0	0	0	0	0	0	0	0	1	0	0	0	0	0	3	2	1
2	4	22	2	2	10000	2500	3	2	14	1	1	1	2	8	.	0	0	1	2	2	2	2	2	2	2	1	3	2	2	.	.	1	0	0	0	0	0	0	0	0	1	0	0	0	0	0	3	3	1
1	4	25	2	1	25000	6250	2	2	27	2	1	1	2	5	1	1	2	1	2	2	2	2	2	2	2	2	3	2	2	.	.	2	0	0	0	0	0	0	0	0	1	0	0	0	0	0	2	1	2
2	4	20	4	1	10000	2500	3	1	16	2	1	2	2	8	1	0	2	1	1	2	1	2	2	2	2	2	3	1	2	.	.	2	0	0	0	0	0	0	0	0	1	0	0	0	0	0	2	1	2
2	4	29	4	1	10000	2500	3	1	24	2	1	2	2	7	0	4	4	1	1	2	1	2	2	2	2	1	3	2	2	.	.	6	0	0	0	1	1	0	0	0	2	1	1		1	1	1	1	2
1	3	30	4	1	10000	3333.33	3	1	32	1	1	1	1	8	1	2	3	1	1	2	2	2	2	2	2	1	3	2	2	.	.	4	0	1	1	1	1	1	1	0	3	1	1	1			1	1	2
2	4	20	4	1	10000	2500	3	1	60	1	1	1	1	8	1	0	2	1	1	2	1	2	2	2	2	2	3	1	2	.	.	2	0	0	0	0	0	0	0	0	1	0	0	0	0	0	2	1	2
2	4	29	2	1	20000	5000	2	1	18	1	1	2	2	12	1	.	1	1	1	2	2	2	2	2	2	1	3	2	2	.	.	2	0	0	0	0	0	0	0	0	1	0	0	0	0	0	3	2	1
2	4	32	2	1	35000	8750	1	1	30	1	1	2	1	8	0	1	2	1	1	2	1	2	2	2	2	2	3	1	1	1	2	2	0	0	0	1	1	0	1	0	2	1	1	1	1	1	2	1	2
1	4	19	5	1	13000	3250	3	2	6	2	1	1	2	5	0.2	0.1	0.3	1	2	2	2	2	2	2	2	2	3	2	2	.	.	2	0	0	0	0	0	0	0	0	1	0	0	0	0	0	3	2	1
2	3	26	2	2	80000	26666.7	1	1	28	2	1	1	2	11	1	1	2	1	2	2	2	2	1	2	2	2	3	2	2	.	.	2	0	0	0	0	0	0	0	0	1	0	0	0	0	0	2	1	2
1	7	27	2	1	8000	1142.86	4	2	36	2	1	2	2	8	0.2	0.3	0.5	2	2	2	2	1	2	2	2	1	3	2	2	.	.	5	0	0	0	1	0	0	0	0	2	1			1	1	3	2	1
2	3	28	4	1	10000	3333.33	3	1	18	2	1	1	2	10	0	0	0	2	2	2	2	2	2	2	2	2	3	2	2	.	.	2	0	0	0	0	0	0	0	0	1	0	0	0	0	0	3	3	1
2	4	30	4	1	10000	2500	3	2	30	2	1	2	2	12	0	0	1	2	2	2	2	2	2	1	2	1	3	2	2	.	.	1	0	0	0	0	0	0	0	0	1	0	0	0	0	0	3	2	1
1	7	27	2	1	8000	1142.86	4	2	60	2	1	1	1	24	1	1	2	2	2	2	2	1	2	2	2	1	3	2	2	.	.	5	0	0	0	1	1	1	0	0	2	1	1	1		1	2	1	2
2	4	22	3	2	15000	3750	2	1	40	2	1	2	2	36	2	.	2	1	2	2	2	2	2	2	2	2	3	2	2	.	.	5	0	0	0	0	0	0	0	0	1	0	0	0	0	0	2	1	2
2	3	31	1	1	10000	3333.33	3	1	12	2	1	2	2	12	0	.	0	2	2	2	2	2	1	2	2	2	3	2	2	.	.	2	0	0	0	0	0	0	0	0	1	0	0	0	0	0	3	3	1
1	7	27	2	1	8000	1142.86	4	2	18	2	1	3	2	12	0.2	1.3	1.5	2	2	2	2	1	2	2	2	1	3	2	2	.	.	5	0	0	0	0	1	0	0	0	3	1			1	1	2	1	2
2	4	38	2	2	50000	12500	1	1	52	2	1	2	1	24	2	1	3	1	2	2	2	1	2	2	2	2	3	1	2	.	.	4	0	0	0	0	0	0	0	0	1	0	0	0	0	0	1	1	2
2	3	26	4	1	10000	3333.33	3	1	30	1	1	2	1	12	0	1	1	1	1	2	2	2	2	2	2	2	1	2	2	.	.	4	0	0	0	0	0	0	0	0	1	0	0	0	0	0	3	2	1
1	6	27	2	1	10000	1666.67	4	2	38	1	1	1	2	12	1	1	2	1	2	2	1	1	2	2	2	2	3	2	2	.	.	6	0	0	0	0	1	0	0	0	2	1			1	1	2	1	2
2	4	25	3	1	12000	3000	3	1	40	2	1	1	2	23	1	1	2	1	1	2	1	2	2	2	2	2	3	2	2	.	.	3	0	0	0	0	0	0	0	0	1	0	0	0	0	0	2	1	2
2	3	27	5	1	20000	6666.67	2	1	30	1	1	1	2	12	1	1	2	1	1	2	2	2	2	2	2	2	3	2	2	.	.	6	0	0	0	0	0	0	0	0	1	0	0	0	0	0	2	1	2
1	8	21	5	1	18000	2250	3	2	20	1	1	1	2	12	0.5	2	2.5	2	2	1	2	2	1	1	2	2	3	2	2	.	.	2	0	0	0	0	0	0	1	0	2	1			1	1	1	1	2
2	5	31	4	1	15000	3000	3	1	60	2	1	3	1	5	3	2	5	1	1	2	1	1	2	2	2	1	1	1	2	.	.	6	0	0	0	0	1	0	0	0	2	1			1	1	1	1	2
2	4	29	3	1	30000	7500	1	1	46	1	1	2	1	8	3	2	5	1	1	2	1	2	2	2	2	1	3	2	2	.	.	4	0	0	0	1	1	0	0	0	2	1	1		1	1	1	1	2
1	6	25	4	1	15000	2500	3	2	44	2	1	2	1	12	2	1	3	2	2	1	1	1	2	2	2	2	1	2	2	.	.	4	0	0	0	1	0	0	0	0	2	1			1	1	1	1	2
2	5	32	3	1	12000	2400	3	1	60	2	1	2	1	8	1	2	3	1	1	2	2	2	2	2	2	1	1	1	2	.	.	4	0	0	0	0	0	0	0	0	1	0	0	0	0	0	1	1	2
2	4	35	3	1	30000	7500	1	1	28	2	2	1	2	8	0	0	1	1	1	2	1	2	2	2	2	2	3	2	2	.	.	2	0	0	0	0	0	0	0	0	1	0	0	0	0	0	3	2	1
1	7	34	5	1	25000	3571.43	2	2	12	1	1	3	2	6	0.5	.	0.5	2	2	2	1	1	2	2	2	2	3	2	2	.	.	2	0	0	0	0	0	0	0	0	1	0	0	0	0	0	3	2	1
2	4	28	4	1	10000	2500	3	1	58	1	1	1	1	12	2	1	3	1	1	2	1	2	2	2	2	2	1	1	2	.	.	4	0	0	0	0	1	0	0	0	2	1			1	1	1	1	2
2	4	35	3	1	30000	7500	1	1	28	1	2	1	2	8	0	0	1	1	1	2	1	2	2	2	2	2	3	2	2	.	.	2	0	0	0	0	0	0	0	0	1	0	0	0	0	0	3	2	1
1	10	33	3	1	15000	1500	4	2	60	2	1	2	1	24	3	0	4	2	2	2	2	1	2	2	2	1	1	2	2	.	.	6	0	0	0	0	0	0	0	0	1	0	0	0	0	0	1	1	2
2	3	24	1	1	20000	6666.67	2	1	20	1	1	1	2	12	0	0	1	1	2	2	2	2	1	2	2	1	3	2	2	.	.	4	0	0	0	0	0	0	0	0	1	0	0	0	0	0	3	2	1
2	3	28	2	2	200000	66666.7	1	1	34	1	1	1	2	8	2	2	4	1	1	1	1	2	2	2	2	2	3	2	2	.	.	4	0	0	0	1	1	0	0	0	2	1	1		1	1	1	1	2
1	7	25	2	1	80000	11428.6	1	1	32	2	1	2	2	12	.	1	1	2	2	1	1	2	2	2	2	2	3	2	2	.	.	3	0	0	0	0	0	0	0	0	1	0	0	0	0	0	3	2	1
2	5	25	3	1	35000	7000	2	2	23	2	1	1	1	12	1	1	2	1	2	2	1	2	1	2	2	1	3	2	2	.	.	10	0	0	0	0	0	0	0	0	1	0	0	0	0	0	2	1	2
2	3	35	2	2	20000	6666.67	2	1	56	2	1	1	1	8	3	1	4	1	1	1	1	2	2	2	2	2	1	2	2	.	.	3	0	0	0	1	0	0	0	0	2	1			1	1	1	1	2
1	7	25	2	1	80000	11428.6	1	1	46	2	1	1	1	12	4	1	5	1	1	1	1	2	2	2	2	1	1	2	2	.	.	5	0	0	0	0	0	0	1	0	3	1			1	1	1	1	2
2	5	27	2	2	85000	17000	1	2	43	2	1	1	1	18	1	2	3	1	1	2	2	2	2	2	2	1	3	2	2	.	.	3	0	0	0	0	0	0	0	0	1	0	0	0	0	0	1	1	2
2	4	32	2	1	20000	5000	2	1	36	1	1	2	2	8	2	2	4	1	1	2	1	2	1	2	2	2	3	2	2	.	.	5	0	0	0	1	1	0	0	0	2	1	1		1	1	1	1	2
1	5	33	4	1	10000	2000	4	1	32	1	1	1	1	99	.	.	0	.	.	.	.	.	.	.	.	.	3	2	2	.	.	1	0	0	0	0	0	0	0	0	1	0	0	0	0	0	3	3	1
2	5	35	5	1	10000	2000	4	1	55	2	1	2	1	24	0	0	1	1	2	2	2	2	2	2	2	2	3	2	2	.	.	2	0	0	0	0	0	0	0	0	1	0	0	0	0	0	3	2	1
2	3	30	4	1	8000	2666.67	3	1	52	2	1	1	1	8	2	2	4	1	1	2	1	2	2	2	2	2	3	1	2	.	.	6	0	0	0	1	1	0	0	0	2	1	1		1	1	1	1	2
1	5	33	4	1	10000	2000	4	1	45	1	1	1	1	24	1	.	1	1	1	2	2	2	2	2	2	2	1	2	2	.	.	1	0	0	0	0	0	0	0	0	1	0	0	0	0	0	3	2	1
2	3	26	2	1	15000	5000	2	1	53	2	1	1	1	12	1	2	2	1	2	2	1	2	2	2	2	1	1	2	2	.	.	4	0	0	0	0	0	0	0	0	1	0	0	0	0	0	2	1	2
2	8	24	4	1	10000	1250	4	2	20	2	1	2	2	9	1	1	2	1	1	2	2	2	2	2	2	2	3	2	2	.	.	1	0	0	0	0	0	0	0	0	1	0	0	0	0	0	2	1	2
1	5	33	4	1	10000	2000	4	1	8	1	1	3	2	99	.	.	0	.	.	.	.	.	.	.	.	.	3	2	2	.	.	1	0	0	0	0	0	0	0	0	1	0	0	0	0	0	3	3	1
2	5	29	4	2	25000	5000	2	2	24	2	1	1	1	12	2	2	4	1	1	2	1	1	1	2	2	2	3	2	2	.	.	2	0	0	0	1	1	0	0	0	3	1	1		1	1	1	1	2
2	4	30	2	1	30000	7500	1	1	52	1	1	1	1	9	0	0	1	1	1	2	2	2	2	2	2	2	1	2	2	.	.	1	0	0	0	0	0	0	0	0	1	0	0	0	0	0	3	2	1
1	5	27	1	1	50000	10000	1	2	18	1	1	2	2	12	0.5	0.5	1	1	1	2	2	2	2	2	2	2	3	1	2	.	.	8	0	0	0	0	0	0	0	0	1	0	0	0	0	0	3	2	1
1	5	27	1	1	50000	10000	1	2	50	2	1	1	1	12	0.5	0.5	1	1	1	2	2	2	2	2	2	2	3	1	2	.	.	8	0	0	0	0	0	0	0	0	1	0	0	0	0	0	3	2	1
2	3	28	2	1	35000	11666.7	1	1	48	1	1	1	1	12	.	1	1	2	1	2	2	2	2	1	2	2	3	2	2	.	.	1	0	0	0	0	0	0	0	0	1	0	0	0	0	0	3	2	1
2	4	30	2	1	30000	7500	1	1	30	1	1	2	2	9	0	0	1	1	1	2	2	2	2	2	2	2	1	2	2	.	.	1	0	0	0	0	0	0	0	0	1	0	0	0	0	0	3	2	1
2	4	29	2	1	8000	2000	4	1	10	2	1	2	2	10	0	0	0	1	2	2	2	2	2	2	2	1	3	1	2	.	.	3	0	0	0	0	0	0	0	0	1	0	0	0	0	0	3	3	1
2	4	25	5	1	10000	2500	3	1	32	2	1	1	2	9	0	.	0	1	1	2	2	2	2	2	2	2	3	2	2	.	.	2	0	0	0	0	0	0	0	0	1	0	0	0	0	0	3	3	1
1	4	30	4	1	130000	32500	1	1	33	2	1	2	1	24	0.5	.	0.5	1	2	2	2	2	2	2	2	2	3	1	2	.	.	3	0	0	0	0	0	0	0	0	1	0	0	0	0	0	3	2	1
2	4	29	2	1	8000	2000	4	1	58	2	1	1	1	10	1	1	2	1	1	2	2	2	2	2	2	1	3	1	2	.	.	3	1	0	1	0	0	0	0	0	2	1	1				2	1	2
2	4	25	5	1	10000	2500	3	1	10	1	1	2	2	99	.	.	0	2	2	2	2	2	2	2	2	2	3	2	2	.	.	2	0	0	0	0	0	0	0	0	1	0	0	0	0	0	3	3	1
1	4	30	4	1	130000	32500	1	1	58	1	1	1	1	24	0.5	.	0.5	1	2	2	2	2	2	2	2	2	3	1	2	.	.	3	0	0	0	0	0	0	0	0	1	0	0	0	0	0	3	2	1
2	3	30	1	1	25000	8333.33	1	1	55	2	1	1	1	10	2	2	4	1	2	2	1	2	1	2	2	1	1	1	2	.	.	3	0	0	0	0	0	0	0	0	1	0	0	0	0	0	1	1	2
2	4	34	4	1	10000	2500	3	1	58	1	1	1	1	24	.	0	0	2	1	2	2	2	2	2	2	2	3	2	2	.	.	0	0	0	0	0	0	0	0	0	1	0	0	0	0	0	3	3	1
1	5	35	1	1	50000	10000	1	2	54	2	1	1	1	36	.	0.7	0.7	1	2	2	2	2	2	2	2	2	3	2	2	.	.	2	0	0	0	0	0	0	0	0	1	0	0	0	0	0	3	2	1
2	6	30	3	1	10000	1666.67	4	1	60	2	1	3	1	12	0	0	1	1	1	2	2	2	2	2	2	2	1	2	2	.	.	3	0	0	0	0	0	0	0	0	1	0	0	0	0	0	3	2	1
2	4	34	4	1	10000	2500	3	1	16	2	1	2	2	12	.	0	0	2	1	1	2	2	2	2	2	2	3	2	2	.	.	0	0	0	0	0	0	0	0	0	1	0	0	0	0	0	3	3	1
1	5	35	1	1	50000	10000	1	2	33	2	2	2	2	24	.	10	10	1	1	2	1	2	2	2	2	1	3	2	2	.	.	6	0	0	0	0	1	0	1	0	3	1	1		1	1	1	1	2
2	6	24	2	1	35000	5833.33	2	2	35	2	1	1	2	12	1	2	3	1	1	2	1	1	2	2	2	1	3	2	2	.	.	4	0	0	0	0	0	0	0	0	1	0	0	0	0	0	1	1	2
2	7	26	5	1	10000	1428.57	4	1	30	1	1	3	1	12	.	0	0	1	2	2	2	2	2	2	2	2	3	2	2	.	.	?	0	0	0	0	0	0	0	0	1	0	0	0	0	0	3	3	1
1	9	28	2	2	30000	3333.33	3	2	10	2	1	2	2	6	0.5	.	0.5	1	2	2	2	2	2	2	2	2	3	2	2	.	.	?	0	0	0	0	0	0	0	0	1	0	0	0	0	0	3	2	1
2	4	35	3	1	6000	1500	4	1	51	1	1	2	1	24	2	.	2	1	1	2	2	2	2	2	2	2	1	1	2	.	.	?	0	1	0	0	1	0	0	0	3	1	1				2	1	2
2	7	26	5	1	10000	1428.57	4	1	48	2	1	2	1	12	.	0	0	1	1	2	2	2	2	2	2	2	3	2	2	.	.	?	0	0	0	0	0	0	0	0	1	0	0	0	0	0	3	3	1
1	9	28	2	2	30000	3333.33	3	2	10	2	1	2	2	6	0.5	.	0.5	1	2	2	2	2	2	2	2	2	3	2	2	.	.	?	0	0	0	0	0	0	0	0	1	0	0	0	0	0	3	2	1
2	4	29	3	1	20000	5000	2	1	60	1	1	2	1	8	4	3	7	1	1	2	1	2	1	1	2	1	1	1	2	.	.	?	0	0	0	0	0	0	0	0	1	0	0	0	0	0	1	1	2
2	8	28	5	1	10000	1250	4	2	50	2	1	1	1	9	0	0	1	1	1	2	2	2	2	2	2	2	3	2	2	.	.	?	0	0	0	0	0	0	0	0	1	0	0	0	0	0	3	2	1
1	9	28	2	2	30000	3333.33	3	2	42	2	1	1	1	6	3	4	7	1	1	2	1	2	2	2	2	1	3	2	2	.	.	?	0	0	0	0	0	0	0	0	1	0	0	0	0	0	1	1	2
2	3	27	3	1	15000	5000	2	1	31	1	1	1	2	8	1	1	2	1	1	2	1	2	2	2	2	2	3	1	2	.	.	?	0	0	0	0	0	0	0	0	1	0	0	0	0	0	2	1	2
2	3	25	2	1	10000	3333.33	3	1	46	1	1	1	1	24	0	.	0	1	1	1	1	2	1	2	2	1	1	2	2	.	.	?	0	0	0	0	0	0	0	0	1	0	0	0	0	0	3	3	1
2	4	25	3	1	10000	2500	3	1	20	2	1	2	1	12	0	1	1	2	1	2	2	2	2	2	2	2	3	2	2	.	.	?	0	0	0	0	0	0	0	0	1	0	0	0	0	0	3	2	1
2	4	30	3	1	15000	3750	2	1	59	2	1	1	1	36	2	1	3	1	1	2	2	2	2	2	2	2	1	2	2	.	.	?	0	0	0	0	0	0	0	0	1	0	0	0	0	0	1	1	2
2	6	27	2	1	100000	16666.7	1	2	12	2	1	1	2	99	.	.	0	2	2	2	2	2	2	2	2	2	3	2	2	.	.	?	0	0	0	0	0	0	0	0	1	0	0	0	0	0	3	3	1
1	5	30	5	1	10000	2000	4	2	36	1	1	2	2	18	0.5	2	2.5	2	1	2	2	1	1	2	2	2	2	2	2	.	.	?	0	0	0	0	0	0	0	0	1	0	0	0	0	0	1	1	2
2	4	23	4	1	15000	3750	2	1	9	2	1	2	2	6	.	0	0	1	2	2	2	1	2	2	2	2	3	2	2	.	.	?	0	0	0	0	0	0	0	0	1	0	0	0	0	0	3	3	1
2	5	26	2	1	50000	10000	1	2	48	1	1	1	1	12	2	3	5	1	1	1	1	2	2	2	2	1	3	1	2	.	.	?	0	0	0	1	1	0	0	0	2	1	1		1	1	1	1	2
1	3	24	4	1	10000	3333.33	3	1	26	1	1	1	1	24	2	0.5	2.5	1	1	2	2	2	2	2	2	2	3	2	2	.	.	?	0	0	0	0	0	0	0	0	1	0	0	0	0	0	1	1	2
2	4	23	4	1	15000	3750	2	1	34	2	1	1	1	18	1	0	2	2	1	2	2	2	2	2	2	2	3	2	2	.	.	?	0	0	0	0	0	0	0	0	1	0	0	0	0	0	2	1	2
2	3	22	3	1	10000	3333.33	3	1	30	2	1	1	1	24	2	2	4	1	1	2	1	2	2	2	1	1	3	1	2	.	.	?	0	0	0	1	1	0	0	0	2	1	1		1	1	1	1	2
1	6	30	5	1	30000	5000	2	2	14	1	1	2	2	18	.	0.5	0.5	1	2	2	2	2	2	2	2	2	3	2	2	.	.	?	0	0	0	0	0	0	0	0	1	0	0	0	0	0	3	2	1
2	3	27	4	1	15000	5000	2	1	16	1	1	1	2	9	0	0	1	2	1	2	2	2	2	2	2	2	3	2	2	.	.	1	0	0	0	0	0	0	0	0	1	0	0	0	0	0	3	2	1
2	4	26	3	1	10000	2500	3	2	24	1	1	1	1	12	1	2	3	1	1	2	2	2	2	2	2	2	3	1	2	.	.	2	0	0	0	0	0	0	0	0	1	0	0	0	0	0	1	1	2
1	5	22	3	1	15000	3000	3	2	12	2	1	1	2	5	0.5	.	0.5	1	2	1	2	1	2	2	2	2	3	2	2	.	.	3	0	0	0	0	0	0	0	0	1	0	0	0	0	0	3	2	1
2	6	27	3	1	15000	2500	3	2	59	1	1	2	1	8	2	2	4	1	1	2	1	2	2	2	2	2	1	1	2	.	.	6	0	0	0	0	1	0	0	0	2	1			1	1	1	1	2
2	7	28	3	1	12000	1714.29	4	2	60	2	1	1	1	9	0	0	1	1	1	2	2	2	2	2	2	2	3	2	2	.	.	1	0	0	0	0	0	0	0	0	1	0	0	0	0	0	3	2	1
1	6	30	2	1	25000	4166.67	2	2	34	2	1	2	2	18	0.5	.	0.5	1	1	2	2	2	2	2	2	2	3	2	2	.	.	2	0	0	0	0	0	0	0	0	1	0	0	0	0	0	3	2	1
2	4	28	2	1	15000	3750	2	1	29	2	1	2	2	8	5	4	9	1	1	2	1	1	2	2	2	1	3	1	2	.	.	7	1	0	0	0	1	0	0	0	3	1	1				1	1	2
2	4	24	2	1	30000	7500	1	2	8	2	1	1	2	6	0	0	0	1	1	1	2	2	2	2	2	2	3	1	2	.	.	5	0	0	0	0	0	0	0	0	1	0	0	0	0	0	3	3	1
1	4	30	5	1	8000	2000	4	1	10	2	1	2	2	5	0.2	.	0.2	1	2	2	2	2	2	2	2	2	3	2	2	.	.	2	0	0	0	0	0	0	0	0	1	0	0	0	0	0	3	2	1
2	3	24	4	1	15000	5000	2	1	10	1	1	1	2	8	1	1	2	1	1	2	1	2	2	2	2	1	3	1	2	.	.	5	0	0	0	0	0	0	1	0	2	1			1	1	2	1	2
2	4	29	4	1	30000	7500	1	1	30	1	1	2	2	12	2	3	5	1	2	2	2	2	2	2	2	1	3	1	2	.	.	4	0	0	0	1	1	0	0	0	2	1	1		1	1	1	1	2
2	4	24	4	1	15000	3750	2	1	60	1	1	1	1	8	3	3	6	1	1	2	1	2	2	2	2	1	1	1	1	1	3	6	0	0	0	0	0	0	0	0	1	0	0	0	0	0	1	1	2
1	4	30	5	1	8000	2000	4	1	46	2	1	1	1	24	1	0.5	1.5	1	2	2	1	2	2	2	2	1	3	2	2	.	.	2	0	0	0	0	0	0	0	0	1	0	0	0	0	0	2	1	2
2	4	29	4	1	30000	7500	1	1	48	1	1	1	1	24	2	.	2	1	1	2	2	2	2	2	2	1	3	1	2	.	.	4	0	0	0	1	1	0	0	0	2	1	1		1	1	2	1	2
1	6	29	2	1	15000	2500	3	2	10	2	1	2	2	9	0.2	0.2	0.4	1	2	2	2	2	2	2	2	2	3	2	2	.	.	4	0	0	0	0	0	0	0	0	1	0	0	0	0	0	3	2	1
2	4	24	4	1	12000	3000	3	2	15	1	1	2	2	8	2	2	4	1	1	2	1	2	2	2	2	2	3	1	2	.	.	4	0	0	0	0	0	0	0	0	1	0	0	0	0	0	1	1	2
2	6	25	2	1	50000	8333.33	1	2	12	2	1	1	2	6	.	1	1	1	2	2	2	1	2	2	2	2	3	2	2	.	.	3	0	0	0	0	0	0	0	0	1	0	0	0	0	0	3	2	1
1	6	29	2	1	15000	2500	3	2	40	2	1	1	1	24	1	.	1	1	2	2	2	2	2	2	2	2	3	2	2	.	.	3	0	0	0	0	0	0	0	0	1	0	0	0	0	0	3	2	1
2	4	24	4	1	15000	3750	2	1	46	2	1	1	1	8	2	2	4	1	1	2	1	2	2	2	2	1	1	1	2	.	.	7	0	1	1	1	1	1	1	1	3	1	1	1			1	1	2
2	3	26	5	1	15000	5000	2	1	18	2	1	1	2	12	0	.	0	2	1	2	1	2	2	2	2	2	3	2	2	.	.	2	0	0	0	0	0	0	0	0	1	0	0	0	0	0	3	3	1
1	6	28	5	1	25000	4166.67	2	2	52	1	1	1	1	48	0.5	0.5	1	1	2	2	2	2	2	2	2	2	3	2	2	.	.	2	0	0	0	0	0	0	0	0	1	0	0	0	0	0	3	2	1
2	6	28	5	1	10000	1666.67	4	2	32	1	1	2	2	8	6	4	10	1	1	2	1	1	2	1	2	1	3	2	2	.	.	7	0	0	0	0	1	0	1	0	3	1	1		1	1	1	1	2
2	6	21	5	1	10000	1666.67	4	2	48	2	1	1	1	12	4	1	5	1	1	2	2	2	2	2	2	2	3	2	2	.	.	3	1	1	1	1	1	1	1	1	2	1	1	1			1	1	2
1	3	24	2	1	15000	5000	2	1	11	2	1	1	2	9	1	0.3	1.3	2	2	2	1	1	2	2	2	2	1	2	2	.	.	1.5	0	0	0	0	0	0	0	0	1	0	0	0	0	0	2	1	2
2	6	28	5	1	10000	1666.67	4	2	51	1	1	1	1	8	2	1	3	1	2	2	2	2	2	2	2	1	1	2	2	.	.	7	0	0	0	0	0	0	0	0	1	0	0	0	0	0	1	1	2
2	6	21	5	1	10000	1666.67	4	2	18	2	1	3	2	12	1	2	3	1	1	2	2	2	2	2	2	2	3	2	2	.	.	3	1	1	0	1	1	1	1	0	2	1	1	1			1	1	2
1	5	27	3	1	15000	3000	3	2	58	2	1	1	1	8	0.6	0.5	1.1	1	2	2	2	2	1	2	2	2	1	2	1	1	2	1.5	0	0	0	0	0	0	0	0	1	0	0	0	0	0	2	1	2
2	3	24	2	1	35000	11666.7	1	1	9	1	1	1	2	9	1	0	1	1	1	1	2	2	2	2	2	2	2	2	2	.	.	3	0	0	0	0	0	0	0	0	1	0	0	0	0	0	3	2	1
2	3	27	1	1	80000	26666.7	1	2	56	1	1	1	1	24	2	1	3	1	1	2	2	2	2	2	2	2	3	2	2	.	.	2	0	0	0	0	0	0	0	0	1	0	0	0	0	0	1	1	2
1	5	23	3	1	10000	2000	4	2	26	2	1	2	2	24	0.7	.	0.7	1	1	2	2	2	2	2	2	2	3	2	2	.	.	2	0	0	0	0	0	0	0	0	1	0	0	0	0	0	3	2	1
2	4	33	4	1	13000	3250	3	1	21	2	1	1	2	9	5	3	8	1	1	1	1	2	2	2	2	1	3	2	2	.	.	6	0	0	0	1	1	0	0	0	3	1	1		1	1	1	1	2
2	4	34	2	1	18000	4500	2	1	26	2	1	1	2	12	1	.	1	2	2	2	1	1	2	2	2	2	3	2	2	.	.	0	0	0	0	0	0	0	0	0	2	0	0	0	0	0	3	2	1
1	4	31	2	1	20000	5000	2	2	40	1	1	1	1	12	0.5	0.5	1	2	2	2	2	1	2	2	2	2	3	2	2	.	.	3	0	0	0	0	0	0	0	0	1	0	0	0	0	0	3	2	1
2	4	32	4	1	20000	5000	2	1	43	1	2	2	1	8	4	2	6	1	1	1	1	2	2	2	2	1	1	1	2	.	.	4	0	0	0	1	1	0	0	0	2	1	1		1	1	1	1	2
2	4	34	2	1	18000	4500	2	1	26	2	1	1	2	12	1	.	1	2	2	2	1	1	2	2	2	2	3	2	2	.	.	0	0	0	0	0	0	0	0	0	2	0	0	0	0	0	3	2	1
1	4	27	3	1	9000	2250	3	1	12	1	1	2	2	99	.	.	0	2	2	2	2	2	2	2	2	2	3	2	2	.	.	0	0	0	0	0	0	0	0	0	1	0	0	0	0	0	3	3	1
2	3	26	2	1	14000	4666.67	2	1	9	2	1	1	2	8	0	0	0	1	2	2	2	2	2	2	2	2	3	2	2	.	.	1	0	0	0	0	0	0	0	0	1	0	0	0	0	0	3	3	1
2	4	38	4	1	10000	2500	3	1	60	1	1	2	1	6	3	3	6	1	1	2	1	2	2	2	2	2	1	1	2	.	.	5	0	0	0	1	1	0	0	0	2	1	1		1	1	1	1	2
2	3	25	4	1	15000	5000	2	1	17	1	1	1	2	8	0	0	1	2	1	2	2	2	2	2	2	1	3	2	2	.	.	6	0	0	0	1	1	0	0	0	2	1	1		1	1	3	2	1
2	4	29	2	1	30000	7500	1	1	56	1	1	2	1	8	2	2	4	1	1	2	1	2	2	2	2	2	1	1	2	.	.	4	0	0	0	1	1	0	0	0	2	1	1		1	1	1	1	2
1	4	27	3	1	9000	2250	3	1	40	2	1	1	1	18	2	.	2	2	1	2	2	2	2	2	2	2	1	2	2	.	.	3	0	0	0	0	1	1	1	0	3	1	1	1		1	2	1	2
2	6	28	3	1	8000	1333.33	4	2	19	2	1	2	2	18	0	0	0	1	2	2	2	2	2	2	2	2	3	2	2	.	.	2	0	0	0	0	0	0	0	0	1	0	0	0	0	0	3	3	1
2	6	28	2	2	50000	8333.33	1	2	15	2	1	1	2	6	1	1	2	1	1	2	2	2	2	2	2	2	3	2	2	.	.	4	0	0	0	0	0	0	0	0	1	0	0	0	0	0	2	1	2
1	6	28	3	1	10000	1666.67	4	2	18	2	1	2	2	12	0	0.5	0.5	2	1	2	2	2	2	2	1	2	3	2	2	.	.	1	0	0	0	0	0	0	0	0	1	0	0	0	0	0	3	2	1
2	6	28	3	1	8000	1333.33	4	2	41	2	1	1	2	24	1	1	2	1	2	2	2	2	2	1	2	1	3	2	2	.	.	2	0	0	0	0	0	0	0	0	1	0	0	0	0	0	2	1	2
2	4	25	2	1	15000	3750	2	1	48	1	1	2	1	8	0	0	1	1	1	2	1	2	1	2	2	2	1	2	2	.	.	4	0	0	0	0	0	0	0	0	1	0	0	0	0	0	3	2	1
1	3	27	4	1	10000	3333.33	3	1	48	2	1	1	1	12	2	1	3	2	1	2	2	2	2	2	2	1	3	2	1	2	3	6	0	0	0	1	1	1	1	0	3	1	1	1		1	1	1	2
2	4	27	1	1	35000	8750	1	2	23	2	1	1	2	12	1	1	2	1	1	1	1	2	2	2	2	2	3	2	2	.	.	1	0	0	0	0	0	0	0	0	1	0	0	0	0	0	2	1	2
2	5	26	4	2	20000	4000	2	2	40	2	1	2	1	8	1	1	2	1	1	2	1	2	2	2	2	2	1	2	2	.	.	5	0	0	0	0	0	0	0	0	1	0	0	0	0	0	2	1	2
1	7	27	5	2	20000	2857.14	3	2	60	2	1	2	1	12	2	1	3	1	1	2	1	1	2	2	2	2	1	2	2	.	.	4	0	0	0	0	1	0	0	0	3	1			1	1	1	1	2
2	4	27	5	1	30000	7500	1	1	54	1	1	1	1	12	3	0	4	1	1	1	2	2	2	2	2	1	1	2	2	.	.	3	0	0	0	0	0	0	0	0	1	0	0	0	0	0	1	1	2
2	4	27	2	1	30000	7500	1	2	10	2	1	2	2	8	0	0	0	1	1	2	1	2	2	2	2	2	3	2	2	.	.	5	0	0	0	0	0	0	0	0	1	0	0	0	0	0	3	3	1
1	5	23	3	1	12000	2400	3	2	34	1	1	1	1	24	0.5	1	1.5	2	2	2	1	2	2	2	2	2	3	2	2	.	.	2	0	0	0	0	0	0	0	0	1	0	0	0	0	0	2	1	2
2	4	27	5	1	30000	7500	1	1	14	2	1	2	2	8	0	.	0	1	1	2	2	2	2	2	2	2	3	2	2	.	.	3	0	0	0	0	0	0	0	0	1	0	0	0	0	0	3	3	1
2	4	27	2	1	30000	7500	1	2	60	1	1	1	1	24	3	1	4	1	1	2	1	2	2	2	2	2	3	2	2	.	.	5	0	0	0	0	0	0	0	0	1	0	0	0	0	0	1	1	2
1	8	29	1	2	40000	5000	2	2	60	1	1	1	1	40	1	0.5	1.5	1	2	2	2	2	2	2	2	2	1	2	1	1	2	4	0	0	0	0	0	0	0	0	1	0	0	0	0	0	2	1	2
2	4	30	2	1	30000	7500	1	1	54	1	1	1	2	9	1	1	2	1	1	1	1	2	2	2	2	2	2	2	2	.	.	2	0	0	0	0	0	0	0	0	1	0	0	0	0	0	2	1	2
2	4	25	4	1	12000	3000	3	2	50	1	1	1	1	36	2	2	4	1	1	2	2	2	2	2	2	1	3	2	2	.	.	4	0	0	0	0	0	0	0	0	1	0	0	0	0	0	1	1	2
1	8	29	1	2	40000	5000	2	2	20	2	1	1	2	99	0	0	0	2	2	2	2	2	2	2	2	2	3	2	2	.	.	4	1	1	1	0	1	1	1	1	3	1	1	1			3	3	1
2	3	28	4	1	15000	5000	2	1	25	2	1	1	2	12	2	0	2	1	1	1	2	2	2	2	2	2	3	2	2	.	.	1	0	0	0	0	0	0	0	0	1	0	0	0	0	0	2	1	2
2	4	25	4	1	12000	3000	3	2	16	1	1	2	2	12	0	0	0	1	1	2	2	2	2	2	2	1	3	2	2	.	.	4	0	0	0	0	0	0	0	0	1	0	0	0	0	0	3	3	1
1	10	26	1	2	20000	2000	4	2	46	1	1	2	1	18	2	1	3	1	2	2	1	1	2	2	2	1	1	2	2	.	.	3	0	0	0	0	0	0	0	0	1	0	0	0	0	0	1	1	2
2	3	27	2	1	20000	6666.67	2	1	59	1	1	1	1	10	1	1	2	2	1	2	1	2	2	2	2	2	3	2	2	.	.	3	0	0	0	0	0	0	0	0	1	0	0	0	0	0	2	1	2
2	5	30	4	2	10000	2000	4	2	48	1	1	2	1	12	4	1	6	1	1	2	2	2	2	2	2	1	1	2	2	.	.	4	0	0	0	1	1	0	0	0	2	1	1		1	1	1	1	2
1	4	27	4	1	12000	3000	3	1	26	1	1	2	2	18	2	0.5	2.5	1	1	2	2	2	2	2	2	2	3	2	2	.	.	4	0	0	0	0	1	0	0	0	3	1			1	1	1	1	2
2	4	34	4	1	15000	3750	2	1	49	2	1	2	1	24	2	0	2	1	1	2	2	2	2	2	2	1	1	2	2	.	.	3	0	0	0	0	1	0	0	0	2	1			1	1	2	1	2
2	3	37	5	1	10000	3333.33	3	1	8	1	1	1	1	99	0	0	0	2	2	2	2	2	2	2	2	2	3	2	2	.	.	0	0	0	0	0	0	0	0	0	1	0	0	0	0	0	3	3	1
1	5	26	3	1	15000	3000	3	2	60	1	1	1	1	24	1	1	2	1	1	2	2	2	2	2	2	2	3	2	2	.	.	3	0	0	0	0	0	0	0	0	1	0	0	0	0	0	2	1	2
2	4	30	2	2	15000	3750	2	1	18	1	1	2	1	13	0	0	1	2	2	2	1	2	2	2	2	2	3	1	2	.	.	4	0	0	0	0	0	0	0	0	1	0	0	0	0	0	3	2	1
2	4	27	2	1	30000	7500	1	2	20	2	1	1	2	12	0	1	2	1	1	2	2	2	2	2	2	1	3	2	2	.	.	2	0	0	0	0	0	0	0	0	1	0	0	0	0	0	2	1	2
2	4	33	1	2	35000	8750	1	1	55	2	1	2	1	12	2	0	3	1	2	2	1	2	2	2	2	1	1	1	1	1	3	4	0	0	0	0	0	0	0	0	1	0	0	0	0	0	1	1	2
1	5	26	3	1	15000	3000	3	2	16	2	2	2	2	12	0.5	0.5	1	1	1	2	2	2	2	2	2	2	3	2	2	.	.	3	0	0	0	0	0	0	0	0	1	0	0	0	0	0	3	2	1
2	4	34	2	1	30000	7500	1	1	53	2	1	2	1	36	4	1	5	1	2	2	2	2	2	2	2	2	1	2	2	.	.	4	0	0	0	0	0	0	0	0	1	0	0	0	0	0	1	1	2
1	6	28	2	1	30000	5000	2	2	34	2	1	2	1	24	0.5	2	2.5	1	1	2	2	2	2	2	2	2	3	2	2	.	.	3	0	0	0	0	0	0	0	0	1	0	0	0	0	0	1	1	2
2	3	27	2	1	20000	6666.67	2	1	23	1	1	1	2	4	0	3	3	1	1	2	1	2	2	2	2	1	3	2	2	.	.	3	0	0	0	0	1	0	0	0	2	1			1	1	1	1	2
2	4	26	1	1	20000	5000	2	1	38	1	1	2	1	24	2	2	4	1	1	2	1	2	2	2	2	1	1	1	2	.	.	3	0	0	0	1	1	0	0	0	2	1	1		1	1	1	1	2
1	3	31	2	2	80000	26666.7	1	1	46	1	1	1	1	12	0.5	1	1.5	1	1	2	2	2	2	2	2	2	3	2	2	.	.	1.5	0	0	1	0	0	0	0	0	1	1					2	1	2
2	3	21	4	1	9000	3000	3	1	16	1	1	1	2	12	0	0	1	2	1	2	2	2	2	2	2	2	3	2	2	.	.	8	0	0	0	0	0	0	0	0	1	0	0	0	0	0	3	2	1
2	3	31	2	1	10000	3333.33	3	1	36	2	1	1	1	30	1	1	2	1	2	2	2	2	2	2	2	2	1	2	2	.	.	2	0	0	0	0	0	0	0	0	1	0	0	0	0	0	2	1	2
1	3	22	4	1	10000	3333.33	3	1	10	2	1	1	2	6	0.25	0.25	0.5	2	2	2	1	2	2	2	2	2	3	2	2	.	.	2.5	0	0	0	0	0	0	0	0	1	0	0	0	0	0	3	2	1
2	4	38	5	1	10000	2500	3	1	12	2	1	1	2	6	0	0	1	1	1	2	2	2	2	2	2	2	3	2	2	.	.	5	0	0	0	0	0	0	0	0	1	0	0	0	0	0	3	2	1
2	4	27	5	1	12500	3125	3	1	58	1	1	1	1	48	2	1	3	1	1	2	1	2	2	2	2	1	1	1	2	.	.	4	0	0	0	1	1	1	0	0	2	1	1	1		1	1	1	2
1	4	32	3	1	10000	2500	3	1	60	2	1	2	1	12	2	0.5	2.5	1	2	2	2	1	2	1	2	2	3	2	2	.	.	3	0	0	0	0	0	0	0	0	1	0	0	0	0	0	1	1	2
2	3	30	4	1	12000	4000	2	1	53	2	1	1	1	23	1	1	2	1	1	1	1	2	2	2	2	1	1	2	2	.	.	2	0	0	0	0	0	0	0	0	1	0	0	0	0	0	2	1	2
2	5	26	2	1	20000	4000	2	2	16	1	1	1	2	12	0	0	1	1	2	2	2	2	2	2	2	1	3	2	2	.	.	0	0	0	0	0	0	0	0	0	1	0	0	0	0	0	3	2	1
2	4	33	3	1	15000	3750	2	1	42	1	1	1	1	12	2	3	5	1	1	2	1	1	2	1	2	1	1	1	2	.	.	3	0	0	0	0	0	0	0	0	1	0	0	0	0	0	1	1	2
1	3	26	3	1	10000	3333.33	3	1	16	1	1	1	2	12	2	1	3	1	2	2	1	1	2	2	2	2	3	2	2	.	.	4	0	0	0	0	0	0	0	0	1	0	0	0	0	0	1	1	2
2	4	31	1	2	45000	11250	1	1	36	1	1	2	1	24	0	.	0	2	2	2	2	2	2	2	2	2	3	2	2	.	.	4	0	0	0	0	0	0	0	0	1	0	0	0	0	0	3	3	1
2	3	26	2	1	15000	5000	2	1	50	2	1	1	1	36	0	0	1	1	1	2	1	2	2	2	2	2	1	2	1	1	2	3	0	0	0	0	0	0	0	0	1	0	0	0	0	0	3	2	1
1	9	32	3	1	10000	1111.11	4	1	38	1	1	2	1	24	2	2	4	1	2	2	1	2	2	2	2	2	2	2	2	.	.	1	0	0	0	0	0	0	0	0	1	0	0	0	0	0	1	1	2
2	4	31	1	2	45000	11250	1	1	54	1	1	1	1	12	1	0	2	2	2	1	1	1	2	2	2	2	3	2	2	.	.	4	0	0	0	0	0	0	0	0	1	0	0	0	0	0	2	1	2
1	4	26	5	1	11000	2750	3	1	52	1	1	2	1	36	8	1	9	1	1	2	1	2	2	2	2	1	1	2	2	.	.	6	0	0	0	0	0	0	0	0	1	0	0	0	0	0	1	1	2
2	4	29	2	1	20000	5000	2	1	21	1	2	1	2	8	3	5	8	1	1	2	1	1	2	2	2	1	3	2	2	.	.	8	0	0	1	0	1	0	0	0	3	1	1				1	1	2
2	5	26	2	1	20000	4000	2	2	26	1	1	1	2	12	.	1	1	1	1	2	2	2	2	2	2	1	3	2	2	.	.	2	0	0	0	0	0	0	0	0	1	0	0	0	0	0	3	2	1
1	4	24	4	1	10000	2500	3	1	52	1	1	2	1	12	1	0	1	2	2	1	2	1	2	2	2	2	3	2	2	.	.	3	0	0	0	0	0	0	0	0	1	0	0	0	0	0	3	2	1
2	4	28	2	1	10000	2500	3	1	42	1	1	2	2	24	0	0	1	1	1	2	2	2	2	2	2	2	3	2	2	.	.	4	0	0	0	0	0	0	0	0	1	0	0	0	0	0	3	2	1
2	5	28	2	1	12000	2400	3	2	42	1	1	1	1	8	0	0	1	1	1	2	1	2	2	2	2	1	1	2	1	1	2	3	0	0	0	0	0	0	0	0	1	0	0	0	0	0	3	2	1
1	3	21	3	1	15000	5000	2	1	26	1	1	1	2	12	0	0.5	0.5	1	1	2	2	2	2	2	2	2	3	2	2	.	.	3	0	0	0	0	0	0	0	0	1	0	0	0	0	0	3	2	1
2	7	27	2	1	20000	2857.14	3	2	48	1	1	1	1	24	2	1	4	1	1	2	1	2	2	2	2	1	3	2	2	.	.	7	0	0	0	0	0	0	0	0	1	0	0	0	0	0	1	1	2
1	6	24	3	1	28000	4666.67	2	2	20	1	1	2	1	.	0	0	0	2	2	2	2	2	2	2	2	2	3	2	2	.	.	3	0	0	0	0	0	0	0	0	1	0	0	0	0	0	3	3	1
2	3	29	1	2	38000	12666.7	1	1	14	2	1	1	2	8	2	.	2	2	2	2	1	1	2	2	2	2	3	2	2	.	.	2	0	0	0	0	0	0	0	0	1	0	0	0	0	0	2	1	2
2	5	22	4	1	10000	2000	4	2	28	1	2	2	2	8	1	.	1	1	1	2	1	2	2	2	2	1	3	2	2	.	.	5	0	0	0	0	0	0	0	0	1	0	0	0	0	0	3	2	1
1	6	34	5	1	12000	2000	4	2	34	1	1	2	1	.	0	0	0	2	2	2	2	2	2	2	2	2	3	2	2	.	.	3	0	0	0	0	0	0	0	0	1	0	0	0	0	0	3	3	1
2	5	35	5	1	7000	1400	4	2	55	2	1	1	1	24	2	1	3	1	2	1	2	1	2	2	2	1	3	1	2	.	.	1	0	0	0	0	0	0	0	0	1	0	0	0	0	0	1	1	2
2	5	22	4	1	10000	2000	4	2	60	2	2	1	2	8	1	1	2	1	1	2	1	2	2	2	2	1	3	2	2	.	.	5	0	0	0	0	0	0	0	0	1	0	0	0	0	0	2	1	2
1	6	34	5	1	12000	2000	4	2	52	1	1	1	1	36	1	0	1	1	1	2	2	2	2	2	2	2	3	2	2	.	.	3	0	0	0	0	0	0	0	0	1	0	0	0	0	0	3	2	1
2	4	33	2	1	15000	3750	2	1	54	1	1	1	1	24	1	1	2	1	2	2	1	2	2	2	2	2	3	2	2	.	.	4	0	0	0	0	0	0	0	0	1	0	0	0	0	0	2	1	2
2	5	36	3	1	15000	3000	3	1	18	2	1	3	2	8	2	2	4	1	1	2	1	2	2	2	2	2	3	2	2	.	.	4	0	0	0	0	0	0	0	0	1	0	0	0	0	0	1	1	2
1	5	23	3	1	10000	2000	4	2	42	2	1	1	2	24	2	0	2	1	2	2	1	1	2	2	2	2	1	2	2	.	.	2	0	0	0	0	0	0	0	0	1	0	0	0	0	0	2	1	2
2	4	33	2	1	15000	3750	2	1	10	1	1	2	1	5	0	.	0	2	2	2	1	1	2	2	2	2	3	2	2	.	.	1	0	0	0	0	0	0	0	0	1	0	0	0	0	0	3	3	1
2	4	25	4	1	10000	2500	3	1	38	2	1	1	2	3	2	1	4	1	1	2	1	1	2	2	1	1	2	1	2	.	.	6	0	0	0	0	0	0	0	0	1	0	0	0	0	0	1	1	2
1	5	23	3	1	10000	2000	4	2	16	2	1	2	2	99	0	0	0	2	2	2	2	2	2	2	2	2	3	2	2	.	.	2	0	0	0	0	0	0	0	0	1	0	0	0	0	0	3	3	1
2	4	28	4	2	20000	5000	2	2	57	1	1	1	1	36	2	0	2	2	2	1	2	2	2	2	2	2	3	2	2	.	.	2	0	0	0	0	0	0	0	0	1	0	0	0	0	0	2	1	2
2	3	25	5	1	8000	2666.67	3	1	38	1	1	1	1	99	.	.	0	2	2	2	2	2	2	2	2	2	3	2	2	.	.	0	0	0	0	0	0	0	0	0	1	0	0	0	0	0	3	3	1
1	5	28	2	1	25000	5000	2	2	48	2	1	1	1	12	6	1	7	1	1	2	2	2	2	2	2	1	1	2	1	2	3	5	0	0	0	0	0	0	0	0	1	0	0	0	0	0	1	1	2
2	4	27	4	2	18000	4500	2	1	56	2	1	2	1	48	1	0	2	1	2	2	2	1	2	2	2	2	3	2	2	.	.	1	0	0	0	0	0	0	0	0	1	0	0	0	0	0	2	1	2
2	5	29	1	1	30000	6000	2	1	38	2	1	1	2	99	.	.	0	2	2	2	2	2	2	2	2	2	3	2	2	.	.	0	0	0	0	0	0	0	0	0	1	0	0	0	0	0	3	3	1
1	3	25	1	2	40000	13333.3	1	1	12	1	1	1	2	12	0.2	.	0.2	1	2	2	2	2	2	2	2	2	3	2	1	.	3	1	0	0	0	0	0	0	0	0	1	0	0	0	0	0	3	2	1
2	3	29	1	1	50000	16666.7	1	1	26	2	1	1	2	24	0	.	0	2	2	2	2	2	2	2	2	2	3	2	1	1	1	6	0	0	0	0	0	0	0	0	1	0	0	0	0	0	3	3	1
2	4	29	5	1	10000	2500	3	1	42	1	1	1	2	12	0	0	1	1	1	2	1	1	2	2	1	2	3	2	2	.	.	4	0	0	0	0	0	0	0	0	1	0	0	0	0	0	3	2	1
1	4	25	5	2	10000	2500	3	1	60	1	1	1	1	24	3	1	4	1	1	2	2	1	2	2	2	1	1	2	2	.	.	2	0	0	0	1	0	0	0	0	3	1			1	1	1	1	2
2	5	29	1	2	60000	12000	1	2	30	1	1	1	2	12	2	2	4	1	1	2	1	1	2	2	2	1	3	2	2	.	.	2	0	0	0	0	1	0	0	0	2	1			1	1	1	1	2
2	3	30	2	1	15000	5000	2	1	48	1	1	1	1	24	2	2	4	1	2	2	2	2	2	2	2	1	1	1	2	.	.	2	0	0	0	1	1	0	0	0	2	1	1		1	1	1	1	2
1	4	25	5	2	10000	2500	3	1	60	2	1	1	1	24	1	0.5	1.5	1	1	2	2	1	2	2	2	1	1	2	2	.	.	2	0	0	0	0	0	0	0	0	1	0	0	0	0	0	2	1	2
2	3	26	4	1	10000	3333.33	3	1	51	2	1	1	1	12	0	0	1	1	2	2	2	2	2	2	2	2	1	2	2	.	.	2	0	0	0	0	0	0	0	0	1	0	0	0	0	0	3	2	1
2	5	31	1	2	200000	40000	1	2	24	1	1	1	2	12	2	2	4	1	1	1	2	2	1	1	2	2	3	1	2	.	.	4	0	0	0	1	1	0	1	0	2	1	1	1	1	1	1	1	2
2	3	31	1	2	400000	133333	1	1	58	2	2	1	1	21	0	0	1	1	1	2	2	2	2	2	2	2	3	2	1	1	2	4	0	0	0	0	0	0	0	0	1	0	0	0	0	0	3	2	1
1	3	37	4	2	15000	5000	2	1	18	2	1	2	2	12	0.5	.	0.5	1	2	2	2	2	2	2	2	2	3	2	2	.	.	1	0	0	0	0	0	0	0	0	1	0	0	0	0	0	3	2	1
2	5	24	5	1	15000	3000	3	2	26	1	1	1	2	12	0	0	0	1	2	2	2	2	2	2	2	1	3	2	2	.	.	4	0	0	0	0	0	0	0	0	1	0	0	0	0	0	3	3	1
1	5	33	2	1	25000	5000	2	2	36	2	1	2	1	8	0.5	1	1.5	1	1	2	1	1	1	1	1	1	3	2	2	.	.	3	0	0	0	0	0	0	0	0	1	0	0	0	0	0	2	1	2
2	3	23	4	1	10000	3333.33	3	1	14	2	1	1	2	9	1	2	3	1	1	2	2	2	1	2	2	1	3	1	2	.	.	5	0	0	0	0	0	0	0	0	1	0	0	0	0	0	1	1	2
2	3	31	1	2	150000	50000	1	1	24	2	1	1	2	12	0	1	1	1	2	2	2	2	2	2	2	2	3	2	2	.	.	3	0	0	0	0	0	0	0	0	1	0	0	0	0	0	3	2	1
1	6	28	5	1	7000	1166.67	4	2	36	1	1	3	1	12	1	1	2	1	1	2	1	2	2	2	2	2	3	2	2	.	.	4	0	0	0	0	0	0	0	0	1	0	0	0	0	0	2	1	2
2	3	27	5	1	12000	4000	2	1	60	1	1	1	1	36	2	1	3	1	1	2	2	1	2	1	2	1	1	1	2	.	.	4	0	0	0	0	0	0	0	0	1	0	0	0	0	0	1	1	2
2	3	31	1	2	150000	50000	1	1	50	2	1	1	2	12	1	1	2	1	2	2	2	2	2	2	2	2	3	2	2	.	.	3	0	0	0	0	0	0	0	0	1	0	0	0	0	0	2	1	2
2	3	31	1	2	250000	83333.3	1	1	24	2	1	1	2	18	0	0	1	1	2	2	2	2	2	2	2	2	3	2	1	1	2	2	0	0	0	0	0	0	0	0	1	0	0	0	0	0	3	2	1
1	7	23	3	1	15000	2142.86	3	2	18	2	1	1	2	12	0.5	0.2	0.7	2	1	2	1	2	2	2	2	2	3	2	2	.	.	2	0	0	0	0	0	0	0	0	1	0	0	0	0	0	3	2	1
2	6	30	2	1	15000	2500	3	2	56	2	1	1	1	12	0	0	1	1	2	2	2	2	2	2	2	2	1	2	2	.	.	1	0	0	0	0	0	0	0	0	1	0	0	0	0	0	3	2	1
1	6	26	3	1	13000	2166.67	3	2	10	2	1	2	2	7	0.2	.	0.2	1	2	2	2	2	2	2	2	2	3	2	2	.	.	3	0	0	0	0	0	0	0	0	1	0	0	0	0	0	3	2	1
2	6	30	2	1	15000	2500	3	2	10	1	1	2	2	10	0	.	0	2	2	2	2	2	2	2	2	2	3	2	2	.	.	3	0	0	0	0	0	0	0	0	1	0	0	0	0	0	3	3	1
2	4	31	1	1	300000	75000	1	2	26	1	1	1	1	12	1	0	2	1	1	2	2	2	2	2	2	2	3	2	2	.	.	2	0	0	0	0	0	0	0	0	1	0	0	0	0	0	2	1	2
1	6	26	3	1	13000	2166.67	3	2	40	2	1	1	1	10	1	0.5	1.5	2	2	2	2	1	2	2	2	1	3	2	2	.	.	3	0	0	0	0	0	0	0	0	1	0	0	0	0	0	2	1	2
2	6	31	2	1	40000	6666.67	2	2	33	1	2	2	1	12	1	0	2	1	2	2	2	2	2	2	2	2	2	2	2	.	.	2	0	0	0	0	0	0	0	0	1	0	0	0	0	0	2	1	2
2	3	32	1	2	200000	66666.7	1	1	26	1	1	1	1	12	1	0	2	1	1	2	2	2	2	2	2	2	3	2	2	.	.	2	0	0	0	0	0	0	0	0	1	0	0	0	0	0	2	1	2
1	5	21	4	1	10000	2000	4	2	8	2	1	2	2	8	0.2	.	0.2	1	2	2	2	2	2	2	2	2	3	2	2	.	.	1.5	0	0	0	0	0	0	0	0	1	0	0	0	0	0	3	2	1
2	4	26	3	1	15000	3750	2	1	27	2	1	2	2	24	0	.	0	1	2	2	2	2	2	2	2	2	3	2	2	.	.	2	0	0	0	0	0	0	0	0	1	0	0	0	0	0	3	3	1
2	3	35	1	1	200000	66666.7	1	1	26	1	1	1	1	12	1	2	3	1	1	2	2	2	2	2	2	2	3	1	2	.	.	2	0	0	0	1	1	0	0	0	2	1	1		1	1	1	1	2
1	5	21	4	1	10000	2000	4	2	30	2	1	1	2	24	0.2	0.8	1	1	2	1	2	2	2	2	2	2	3	2	2	.	.	1.5	0	0	0	0	0	0	0	0	1	0	0	0	0	0	3	2	1
2	7	28	4	1	20000	2857.14	3	2	10	1	1	3	2	9	0	0	0	2	2	2	2	2	2	2	2	2	3	2	2	.	.	2	0	0	0	0	0	0	0	0	1	0	0	0	0	0	3	3	1
1	4	21	4	1	10000	2500	3	1	16	1	1	2	2	12	5	.	5	1	1	2	1	2	2	2	2	1	3	2	2	.	.	7	0	0	0	1	1	0	0	0	2	1	1		1	1	1	1	2
2	3	33	1	1	40000	13333.3	1	1	39	2	1	1	1	24	0	0	2	1	1	2	2	2	2	2	2	1	1	1	2	.	.	2	0	0	0	0	0	0	0	0	1	0	0	0	0	0	2	1	2
1	4	27	4	1	8000	2000	4	2	22	2	1	1	2	12	1	.	1	1	1	2	2	2	2	2	2	2	3	2	2	.	.	4	0	0	0	0	0	0	0	0	1	0	0	0	0	0	3	2	1
2	3	27	1	2	40000	13333.3	1	1	48	2	1	1	1	12	2	2	4	1	1	1	2	2	2	2	2	2	1	1	2	.	.	3	0	0	0	0	0	0	0	0	1	0	0	0	0	0	1	1	2
1	4	23	3	1	10000	2500	3	2	33	1	1	1	2	8	1.5	0.5	2.5	2	1	2	2	2	2	2	2	2	3	2	2	.	.	5	0	0	0	0	0	0	0	0	1	0	0	0	0	0	1	1	2
2	4	33	2	1	15000	3750	2	1	10	1	1	1	2	3	1	.	1	1	1	2	2	2	2	2	2	2	3	2	2	.	.	2	0	0	0	0	0	0	0	0	1	0	0	0	0	0	3	2	1
1	4	36	4	1	10000	2500	3	1	36	1	1	2	2	8	7	2	10	1	1	2	1	2	2	2	2	1	3	1	2	.	.	8	0	0	0	1	1	0	1	0	3	1	1	1	1	1	1	1	2
2	6	32	5	1	8000	1333.33	4	2	41	2	1	2	2	9	2	1	3	1	1	1	1	2	2	2	2	1	3	1	2	.	.	2	0	0	0	0	0	0	0	0	1	0	0	0	0	0	1	1	2
1	4	36	4	1	10000	2500	3	1	52	1	1	1	1	12	1	1	2	1	1	2	1	2	2	2	2	2	3	2	2	.	.	8	0	0	0	0	0	0	0	0	1	0	0	0	0	0	2	1	2
2	6	35	3	1	20000	3333.33	3	2	32	2	1	2	2	12	2	1	3	1	1	1	1	2	2	2	2	1	3	1	2	.	.	3	0	0	0	0	0	0	0	0	1	0	0	0	0	0	1	1	2
1	5	24	2	1	15000	3000	3	2	35	2	2	1	2	12	0.5	1	1.5	1	2	1	2	1	2	2	2	2	3	2	2	.	.	2	0	0	0	0	0	0	0	0	1	0	0	0	0	0	2	1	2
2	4	26	4	1	18000	4500	2	1	42	1	1	2	1	8	1	2	3	1	1	1	2	2	2	2	2	2	1	2	2	.	.	3	0	0	0	0	0	0	0	0	1	0	0	0	0	0	1	1	2
1	4	24	1	2	30000	7500	1	1	23	1	1	2	2	12	1	1	2	1	2	1	2	1	2	2	2	2	3	2	2	.	.	4	0	0	0	0	0	0	0	0	1	0	0	0	0	0	2	1	2
2	3	28	2	1	20000	6666.67	2	1	48	2	1	1	1	7	2	2	4	1	1	1	2	2	2	2	2	1	3	2	2	.	.	5	0	0	0	0	0	0	0	0	1	0	0	0	0	0	1	1	2
1	4	24	1	2	30000	7500	1	1	43	1	1	1	1	10	1	1	2	1	2	1	2	1	2	2	2	2	3	2	2	.	.	2	0	0	0	0	0	0	0	0	1	0	0	0	0	0	2	1	2
2	4	28	4	1	12000	3000	3	1	44	1	1	1	1	12	1	1	2	1	1	1	1	2	2	2	2	2	1	1	2	.	.	2	0	0	0	0	0	0	0	0	1	0	0	0	0	0	2	1	2
1	6	25	4	1	10000	1666.67	4	2	60	2	1	1	1	12	1	1	2	2	2	1	2	1	2	2	2	2	3	2	2	.	.	4	0	0	0	0	0	0	0	0	1	0	0	0	0	0	2	1	2
2	4	28	4	1	12000	3000	3	1	11	1	1	2	2	8	0	.	0	1	2	2	2	2	2	2	2	2	3	1	2	.	.	2	0	0	0	0	0	0	0	0	1	0	0	0	0	0	3	3	1
1	6	25	4	1	10000	1666.67	4	2	44	1	1	2	1	12	1	1	2	1	2	1	2	1	2	2	2	2	3	2	2	.	.	4	0	0	0	0	0	0	0	0	1	0	0	0	0	0	2	1	2
2	3	22	4	1	10000	3333.33	3	1	48	1	1	1	1	9	2	1	3	1	1	1	1	2	2	2	2	2	1	1	2	.	.	3	0	0	0	0	0	0	0	0	1	0	0	0	0	0	1	1	2
2	7	30	5	1	20000	2857.14	3	2	41	1	2	3	2	12	2	2	4	1	1	2	1	1	2	2	2	2	3	2	1	1	2	6	0	0	0	0	0	0	0	0	1	0	0	0	0	0	1	1	2
1	6	32	4	1	12000	2000	4	2	44	1	1	1	1	12	0.5	0.5	1	2	2	1	2	1	2	2	2	2	3	2	2	.	.	2	0	0	0	0	0	0	0	0	1	0	0	0	0	0	3	2	1
1	6	32	4	1	12000	2000	4	2	44	2	1	1	1	12	0.5	0.5	1	2	2	1	2	1	2	2	2	2	3	2	2	.	.	2	0	0	0	0	0	0	0	0	1	0	0	0	0	0	3	2	1
2	3	26	4	1	20000	6666.67	2	1	13	2	1	1	2	8	1	1	2	1	1	2	2	2	2	2	2	2	3	2	2	.	.	5	0	0	0	0	0	0	0	0	1	0	0	0	0	0	2	1	2
1	5	36	4	1	10000	2000	4	1	60	2	1	2	1	36	1	.	1	1	2	2	2	2	2	2	2	2	1	2	2	.	.	2	0	0	0	0	0	0	0	0	1	0	0	0	0	0	3	2	1
2	5	25	2	1	40000	8000	1	2	15	1	1	1	2	4	2	2	4	1	1	2	1	1	2	2	2	2	3	2	2	.	.	8	0	0	0	0	1	0	0	0	2	1			1	1	1	1	2
1	5	36	4	1	10000	2000	4	1	28	2	1	2	2	12	1	.	1	1	2	2	2	2	2	2	2	2	3	2	2	.	.	2	0	0	0	0	0	0	0	0	1	0	0	0	0	0	3	2	1
2	4	31	2	1	50000	12500	1	1	28	1	1	2	2	18	2	2	4	1	1	2	1	1	2	2	2	2	3	1	2	.	.	4	0	0	0	0	1	1	0	0	2	1	1			1	1	1	2
1	5	30	4	1	12000	2400	3	1	58	2	1	2	1	24	6	0.5	6.5	1	1	2	2	2	2	2	2	1	1	2	2	.	.	6	0	0	0	1	1	0	0	0	2	1	1		1	1	1	1	2
2	4	33	5	1	7000	1750	4	1	34	1	1	2	1	8	2	1	3	1	1	2	1	1	2	2	2	2	1	1	2	.	.	5	0	0	1	0	1	1	1	1	2	1	1	1			1	1	2
1	5	30	4	1	12000	2400	3	1	20	2	1	3	2	18	0.5	0.5	1	1	1	2	2	2	2	2	2	2	3	2	2	.	.	6	0	0	0	0	0	0	0	0	1	0	0	0	0	0	3	2	1
2	3	26	3	2	30000	10000	1	1	53	2	1	1	1	8	2	2	3	1	1	2	2	2	2	2	2	2	3	1	2	.	.	2	0	0	0	1	1	0	0	0	1	1	1		1	1	1	1	2
1	6	28	1	2	40000	6666.67	2	2	48	1	1	1	1	12	1	1	2	2	1	1	2	2	2	2	2	2	1	2	2	.	.	3	0	0	0	0	0	0	0	0	1	0	0	0	0	0	2	1	2
2	3	25	2	1	40000	13333.3	1	1	38	2	1	1	1	8	1	1	2	1	1	2	1	1	2	2	2	2	3	1	2	.	.	4	0	0	0	0	1	0	0	0	2	1			1	1	2	1	2
1	6	28	1	2	40000	6666.67	2	2	20	2	1	2	2	12	1	4	5	1	1	2	1	1	2	2	2	1	3	2	2	.	.	3	0	0	0	1	1	1	0	0	3	1	1	1		1	1	1	2
2	5	32	4	2	18000	3600	2	1	60	2	1	2	1	12	1	1	2	1	2	2	2	2	2	2	2	1	2	2	2	.	.	3	0	0	0	0	0	0	0	0	1	0	0	0	0	0	2	1	2
1	5	24	2	1	15000	3000	3	2	12	2	1	1	2	7	0.5	.	0.5	1	2	2	2	2	2	1	2	2	3	2	2	.	.	1.5	0	0	0	0	0	0	0	0	1	0	0	0	0	0	3	2	1
2	5	32	4	2	18000	3600	2	1	48	1	1	3	1	12	1	1	2	2	2	2	2	1	2	2	2	1	1	2	2	.	.	3	0	0	0	0	0	0	0	0	1	0	0	0	0	0	2	1	2
1	5	32	2	1	15000	3000	3	2	6	1	1	2	2	6	0.1	.	0.1	1	2	2	2	2	2	2	2	2	3	2	2	.	.	2	0	0	0	0	0	0	0	0	1	0	0	0	0	0	3	2	1
2	3	31	1	1	69000	23000	1	1	18	1	1	1	2	6	0	.	0	2	2	2	1	2	2	2	2	2	3	2	2	.	.	1	0	0	0	0	0	0	0	0	1	0	0	0	0	0	3	3	1
1	5	32	2	1	15000	3000	3	2	60	2	1	1	1	12	1	0.5	1.5	1	1	2	2	1	2	2	2	2	1	2	2	.	.	2	0	0	0	0	0	0	0	0	1	0	0	0	0	0	2	1	2
2	4	32	2	1	50000	12500	1	1	36	2	1	2	2	18	0	0	1	2	1	2	2	1	2	2	2	2	3	2	2	.	.	2	0	0	0	0	0	0	0	0	1	0	0	0	0	0	3	2	1
1	4	28	2	1	20000	5000	2	1	24	1	1	2	2	12	1	1	2	1	2	1	2	1	2	2	2	2	3	2	2	.	.	2	0	0	0	0	1	0	1	0	3	1	1		1	1	2	1	2
2	3	32	2	1	45000	15000	1	1	26	2	1	1	2	8	0	1	2	1	1	2	2	2	1	2	2	2	3	2	2	.	.	3	0	0	0	0	0	0	0	0	1	0	0	0	0	0	2	1	2
1	4	26	3	1	18000	4500	2	1	48	1	1	1	1	24	0.5	2	2.5	1	2	2	2	2	2	2	2	1	2	2	2	.	.	2	0	0	0	0	1	0	0	0	1	1			1	1	1	1	2
2	4	32	3	1	10000	2500	3	1	45	1	1	2	2	12	5	3	8	1	1	1	2	2	2	2	1	2	3	1	2	.	.	7	0	0	0	0	1	0	0	0	3	1			1	1	1	1	2
1	5	33	2	1	12000	2400	3	1	60	1	1	2	1	18	4	1	5	1	2	1	1	1	2	2	1	2	1	2	2	.	.	5	0	0	0	0	0	0	0	0	1	0	0	0	0	0	1	1	2
2	6	25	4	1	10000	1666.67	4	2	39	2	1	1	2	8	1	2	3	1	2	2	1	2	2	2	2	2	3	2	2	.	.	4	0	0	0	0	0	0	0	0	1	0	0	0	0	0	1	1	2
1	7	29	2	1	40000	5714.29	2	2	60	1	1	1	1	8	0	0	1	2	2	2	2	2	2	2	2	2	3	2	2	.	.	2	0	0	0	0	0	0	0	0	1	0	0	0	0	0	3	2	1
2	4	29	2	1	40000	10000	1	1	24	1	1	2	2	8	3	4	7	1	1	2	1	2	2	2	2	1	3	2	2	.	.	6	0	0	0	1	1	1	1	1	3	1	1	1		1	1	1	2
1	4	34	4	1	18000	4500	2	1	26	1	1	2	2	18	1.5	0.5	2	1	2	2	2	2	2	2	2	2	3	2	2	.	.	4	0	0	0	0	0	0	0	0	1	0	0	0	0	0	2	1	2
2	4	33	2	1	35000	8750	1	1	48	1	1	1	2	12	1	0	2	1	1	2	2	2	2	2	2	2	3	2	2	.	.	5	0	0	0	0	0	0	0	0	1	0	0	0	0	0	2	1	2
1	3	30	5	1	10000	3333.33	3	1	22	1	1	1	2	18	0.5	.	0.5	1	2	2	2	2	2	2	2	2	3	2	2	.	.	3.5	0	0	0	0	0	0	0	0	1	0	0	0	0	0	3	2	1
2	3	26	4	1	13000	4333.33	2	1	10	1	1	1	2	10	0	0	0	2	2	2	1	2	2	2	2	2	3	1	2	.	.	3	0	0	0	0	0	0	0	0	1	0	0	0	0	0	3	3	1
1	4	28	4	1	13000	3250	3	1	34	1	1	2	2	24	2	.	2	1	1	2	2	2	2	2	2	2	3	2	2	.	.	2	0	0	0	0	0	0	0	0	1	0	0	0	0	0	2	1	2
2	5	25	2	1	12000	2400	3	2	17	1	1	1	2	12	0	1	1	2	1	2	1	2	2	2	2	2	3	1	2	.	.	5	0	0	0	0	0	0	0	0	1	0	0	0	0	0	3	2	1
1	4	28	4	1	13000	3250	3	1	60	2	1	1	1	24	2	.	2	1	2	2	2	2	2	2	2	2	3	2	2	.	.	2	0	0	0	0	0	0	0	0	1	0	0	0	0	0	2	1	2
2	3	27	1	1	20000	6666.67	2	1	19	2	1	1	2	12	2	3	5	1	1	2	2	1	2	2	2	2	3	2	2	.	.	6	0	0	0	0	1	0	0	0	2	1			1	1	1	1	2
1	4	30	2	1	12000	3000	3	1	22	2	1	1	2	9	1	2	3	1	1	2	2	2	2	2	2	1	3	2	2	.	.	2	0	0	0	0	0	0	0	0	1	0	0	0	0	0	1	1	2
2	4	33	2	1	35000	8750	1	1	14	2	1	2	2	10	0	0	0	1	1	2	2	1	2	2	2	2	3	2	2	.	.	3	0	0	0	0	0	0	0	0	1	0	0	0	0	0	3	3	1
2	4	31	1	2	45000	11250	1	2	46	2	1	1	1	30	1	1	2	1	1	2	2	2	2	2	2	2	1	2	1	1	2	6	0	0	0	0	0	0	0	0	1	0	0	0	0	0	2	1	2
1	4	30	2	1	12000	3000	3	1	22	2	1	1	2	9	1	2	3	1	1	2	2	2	2	2	2	1	3	2	2	.	.	2	0	0	0	0	0	0	0	0	1	0	0	0	0	0	1	1	2
1	5	27	4	1	12000	2400	3	1	34	1	1	1	2	18	0.5	0.5	1	1	2	2	2	2	2	2	2	2	3	2	2	.	.	2	0	0	0	0	0	0	0	0	1	0	0	0	0	0	3	2	1
2	4	39	2	1	35000	8750	1	1	47	2	1	1	1	12	2	2	4	1	1	2	1	1	1	1	1	1	1	2	2	.	.	4	0	0	0	1	1	0	0	0	2	1	1		1	1	1	1	2
1	3	25	2	1	10000	3333.33	3	1	14	2	1	1	2	8	0.2	0.2	0.4	1	2	2	2	2	2	2	2	2	3	2	2	.	.	1	0	0	0	0	0	0	0	0	1	0	0	0	0	0	3	2	1
2	4	39	2	1	35000	8750	1	1	25	2	1	2	2	10	1	0	2	1	1	2	2	1	2	2	2	2	3	2	2	.	.	4	0	0	0	0	1	0	1	0	2	1	1		1	1	2	1	2
1	6	30	2	1	12000	2000	4	2	36	2	1	2	2	8	0.5	.	0.5	1	2	2	2	2	2	2	2	2	3	2	2	.	.	2	0	0	0	0	0	1	1	1	2	1	1	1		1	3	2	1
2	4	29	1	1	60000	15000	1	1	22	2	1	2	2	12	0	0	0	1	1	2	2	2	2	2	2	2	3	2	2	.	.	3	0	0	0	0	0	0	0	0	1	0	0	0	0	0	3	3	1
1	3	29	1	1	20000	6666.67	2	1	34	2	1	1	2	12	0.8	0.5	1.3	1	2	2	2	2	2	2	2	2	3	2	2	.	.	2	0	0	0	1	1	1	0	0	2	1	1	1		1	2	1	2
2	4	29	1	1	60000	15000	1	1	45	2	1	1	1	10	0	1	1	1	1	2	1	2	2	2	2	1	1	2	2	.	.	3	0	0	0	0	0	0	0	0	1	0	0	0	0	0	3	2	1
1	5	30	4	1	30000	6000	2	2	38	1	1	1	2	24	0.5	0.5	1	1	2	2	2	2	2	2	2	1	3	2	1	1	1	4	0	0	0	0	0	0	0	0	1	0	0	0	0	0	3	2	1
2	4	26	1	2	50000	12500	1	1	10	1	1	1	2	99	0	0	0	2	2	2	2	2	2	2	2	2	3	2	2	.	.	2	0	0	0	0	0	0	0	0	1	0	0	0	0	0	3	3	1
1	6	25	3	1	15000	2500	3	2	53	1	1	1	1	24	1	4	6	2	1	2	2	1	2	2	2	1	1	2	2	.	.	8	0	0	0	0	0	0	0	0	1	0	0	0	0	0	1	1	2
2	3	22	4	1	25000	8333.33	1	1	34	2	1	1	1	9	2	.	2	1	1	1	2	2	2	2	2	2	1	2	2	.	.	4	0	0	0	0	0	0	0	0	1	0	0	0	0	0	2	1	2
1	6	24	4	1	18000	3000	3	2	48	1	1	2	1	12	1	1	2	2	1	2	2	1	2	2	2	2	3	2	2	.	.	2	0	0	0	0	0	0	0	0	1	0	0	0	0	0	2	1	2
2	4	29	5	1	12000	3000	3	1	59	2	1	1	1	9	1	1	2	1	1	1	2	2	2	2	2	2	1	2	2	.	.	2	0	0	0	0	0	0	0	0	1	0	0	0	0	0	2	1	2
1	3	25	2	1	20000	6666.67	2	1	46	1	1	1	1	12	1	1	2	1	2	2	2	1	2	2	2	2	3	2	2	.	.	2	0	0	0	0	0	0	0	0	1	0	0	0	0	0	2	1	2
2	4	29	5	1	12000	3000	3	1	34	2	1	2	1	9	1	.	1	1	1	1	2	2	2	2	2	2	1	2	2	.	.	2	0	0	0	0	0	0	0	0	1	0	0	0	0	0	3	2	1
1	9	26	3	1	25000	2777.78	3	2	18	1	1	1	2	8	0.1	0.2	0.3	2	2	2	1	2	2	2	2	2	3	2	2	.	.	3	0	0	0	0	0	0	0	0	1	0	0	0	0	0	3	2	1
2	4	26	1	2	50000	12500	1	1	42	1	1	1	1	9	1	1	2	1	1	1	2	2	2	2	2	2	3	2	2	.	.	3	0	0	0	0	0	0	0	0	1	0	0	0	0	0	2	1	2
1	3	30	1	1	52000	17333.3	1	1	47	2	1	1	1	9	1	0.5	1.5	1	2	1	2	2	2	2	2	2	3	2	2	.	.	1.5	0	0	0	0	0	0	0	0	1	0	0	0	0	0	2	1	2
2	4	26	1	2	50000	12500	1	1	48	1	1	1	1	9	1	.	1	1	1	2	2	2	2	2	2	2	3	2	2	.	.	1	0	0	0	0	0	0	0	0	1	0	0	0	0	0	3	2	1
1	3	24	3	1	15000	5000	2	1	30	2	1	1	1	12	0.1	0.5	0.6	1	2	2	2	2	2	2	2	2	3	2	2	.	.	4.3	0	0	0	0	0	0	0	0	1	0	0	0	0	0	3	2	1
2	3	32	1	2	15000	5000	2	1	60	1	1	1	1	9	3	.	3	1	1	1	1	2	2	2	2	2	1	2	2	.	.	2	0	0	0	0	0	0	0	0	1	0	0	0	0	0	1	1	2
1	3	22	2	1	23000	7666.67	1	1	8	2	1	1	2	6	0.1	0.1	0.2	2	2	2	1	1	2	2	2	2	3	2	2	.	.	3	0	0	0	0	0	0	0	0	1	0	0	0	0	0	3	2	1
2	4	29	4	1	12000	3000	3	1	39	1	1	1	2	9	3	.	3	1	1	1	1	2	2	2	2	2	1	2	2	.	.	3	0	0	0	0	0	0	0	0	1	0	0	0	0	0	1	1	2
1	6	25	3	1	15000	2500	3	2	38	1	1	2	1	2	1	6	7	2	1	2	2	1	2	2	2	1	1	2	2	.	.	8	0	0	0	0	0	0	0	0	1	0	0	0	0	0	1	1	2
2	4	37	1	2	40000	10000	1	1	34	1	1	2	1	8	1	3	4	1	1	2	1	2	2	2	2	1	3	2	2	.	.	4	1	0	0	0	1	0	0	0	3	1	1				1	1	2
1	6	28	2	2	20000	3333.33	3	2	54	1	1	1	1	12	0.5	0.2	0.7	1	2	2	2	2	2	2	2	2	3	2	2	.	.	3	0	0	0	0	0	0	0	0	1	0	0	0	0	0	3	2	1
2	4	25	2	1	15000	3750	2	1	41	2	1	1	2	8	2	3	5	1	1	2	2	2	1	2	2	1	3	1	2	.	.	6	0	0	0	0	1	0	1	0	2	1	1		1	1	1	1	2
1	6	28	2	2	20000	3333.33	3	2	26	1	1	2	1	12	0.5	.	0.5	1	2	2	2	2	2	2	2	2	3	2	2	.	.	3	0	0	0	0	0	0	0	0	1	0	0	0	0	0	3	2	1
2	4	36	4	1	20000	5000	2	1	55	2	1	2	1	12	3	3	6	1	2	2	1	1	2	2	2	1	1	2	2	.	.	5	0	0	0	0	1	0	1	0	3	1	1		1	1	1	1	2
1	5	28	1	2	80000	16000	1	2	38	2	1	1	2	12	2	0.5	2.5	1	1	2	2	2	2	2	2	2	3	1	2	.	.	2	0	0	0	0	0	1	0	0	2	1				1	1	1	2
2	3	30	2	1	15000	5000	2	1	28	2	1	1	2	12	0	1	1	2	1	2	2	1	2	2	2	2	3	2	2	.	.	2	0	0	0	0	0	0	0	0	1	0	0	0	0	0	3	2	1
2	4	29	3	1	12000	3000	3	1	59	2	1	2	1	36	0	0	0	1	2	2	2	2	2	2	2	2	1	2	1	1	1	2	0	0	0	0	0	0	0	0	1	0	0	0	0	0	3	3	1
1	5	28	3	1	18000	3600	2	2	26	2	1	1	2	12	1	0.5	1.5	1	2	2	2	1	2	2	2	2	3	2	2	.	.	3	0	0	0	0	0	0	0	0	1	0	0	0	0	0	2	1	2
1	4	35	5	1	5000	1250	4	1	60	1	1	2	1	24	1	.	1	2	1	2	2	2	2	2	2	2	3	2	2	.	.	1	0	0	0	0	0	0	0	0	1	0	0	0	0	0	3	2	1
2	4	30	3	1	35000	8750	1	1	61	1	1	2	1	30	0	0	1	2	2	2	2	2	2	2	2	2	3	2	2	.	.	2	0	0	0	0	0	0	0	0	1	0	0	0	0	0	3	2	1
1	5	25	3	1	10000	2000	4	2	38	1	1	1	1	8	2	1	3	1	1	2	2	1	2	2	2	2	3	2	2	.	.	3	0	0	0	1	1	0	0	0	3	1	1		1	1	1	1	2
2	5	25	2	1	15000	3000	3	2	34	2	1	1	1	18	2	1	3	1	1	2	2	1	2	2	2	2	3	1	2	.	.	3	0	0	0	0	0	0	0	0	1	0	0	0	0	0	1	1	2
1	5	25	3	1	10000	2000	4	2	22	1	1	2	1	12	1	.	1	1	2	2	2	2	2	2	2	2	3	2	2	.	.	3	0	0	0	0	0	0	0	0	1	0	0	0	0	0	3	2	1
1	4	25	2	1	11000	2750	3	2	30	2	1	1	1	30	0.4	0.5	0.9	2	2	2	1	2	2	2	2	2	3	2	1	1	1	1	0	0	0	0	0	0	0	0	1	0	0	0	0	0	3	2	1
2	6	22	4	1	30000	5000	2	2	24	2	1	1	2	18	2	5	7	2	2	2	1	1	2	2	2	3	3	2	2	.	.	8	0	0	0	1	1	0	0	0	3	1	1		1	1	1	1	2
1	4	26	4	1	15000	3750	2	1	20	2	1	2	2	12	0.5	0.5	1	2	2	2	1	2	2	2	2	2	3	2	2	.	.	2	0	0	0	0	0	0	0	0	1	0	0	0	0	0	3	2	1
2	4	31	5	1	20000	5000	2	1	53	1	1	2	1	36	2	0	2	1	1	2	2	1	2	2	2	1	3	2	2	.	.	3	0	0	0	0	0	0	0	0	1	0	0	0	0	0	2	1	2
1	5	25	2	1	40000	8000	1	2	28	2	1	1	2	12	0.5	0.5	1	1	2	2	2	2	2	2	2	2	3	2	2	.	.	3	0	0	0	0	0	0	0	0	1	0	0	0	0	0	3	2	1
1	5	28	2	1	35000	7000	2	2	29	2	1	1	2	6	0.4	1	1.4	1	1	2	2	1	2	2	2	2	3	2	2	.	.	3	0	0	0	0	0	0	0	0	1	0	0	0	0	0	2	1	2
2	3	27	2	1	20000	6666.67	2	1	54	1	1	1	1	12	2	0.5	2	2	1	1	2	2	2	2	2	2	3	2	2	.	.	3	0	0	0	0	0	0	0	0	1	0	0	0	0	0	2	1	2
1	5	26	3	1	15000	3000	3	2	49	1	1	1	2	6	3	10	13	1	1	1	1	1	1	1	1	1	3	1	2	.	.	8	0	0	0	1	1	0	1	0	3	1	1	1	1	1	1	1	2
2	4	36	4	1	20000	5000	2	1	57	2	1	2	1	24	0	0	1	2	2	2	2	2	2	2	2	2	3	2	1	0	1	3	0	0	0	0	0	0	0	0	1	0	0	0	0	0	3	2	1
1	4	39	3	1	20000	5000	2	1	46	2	1	1	1	36	1	1	3	1	1	2	2	1	2	2	2	2	1	2	2	.	.	2	0	0	0	0	0	0	0	0	1	0	0	0	0	0	1	1	2
1	4	39	3	1	20000	5000	2	1	46	2	1	1	1	36	1	1	3	1	1	2	2	1	2	2	2	2	1	2	2	.	.	2	0	0	0	0	0	0	0	0	1	0	0	0	0	0	1	1	2
2	6	35	3	1	15000	2500	3	1	45	2	2	2	1	36	1	1	2	2	2	2	1	2	2	2	2	2	3	2	2	.	.	2	0	0	0	0	0	0	0	0	1	0	0	0	0	0	2	1	2
1	6	30	4	2	18000	3000	3	2	46	2	1	2	2	8	8	1	9	1	1	1	1	1	2	2	2	1	3	1	2	.	.	5	0	1	0	0	1	0	0	0	3	1	1				1	1	2
2	4	29	3	1	15000	3750	2	1	40	2	1	2	1	24	1	0	1	2	1	2	2	1	2	2	2	2	3	2	2	.	.	3	0	0	0	0	0	0	0	0	1	0	0	0	0	0	3	2	1
1	4	26	2	1	30000	7500	1	2	41	1	1	2	2	24	2	0.5	2.5	1	2	2	1	1	2	2	2	2	3	2	2	.	.	3	0	0	0	0	0	0	0	0	1	0	0	0	0	0	1	1	2
2	4	27	4	1	12000	3000	3	1	51	2	1	2	1	36	1	0	2	2	1	2	2	1	2	2	2	2	3	2	2	.	.	4	0	0	0	0	0	0	0	0	1	0	0	0	0	0	2	1	2
1	4	26	2	1	30000	7500	1	2	60	1	1	1	1	24	1	0.5	1.5	1	2	2	1	1	2	2	2	2	1	2	2	.	.	3	0	0	0	0	0	0	0	0	1	0	0	0	0	0	2	1	2
2	5	30	1	1	40000	8000	1	2	28	2	1	1	2	18	1	1	2	1	1	1	1	2	2	2	2	2	3	2	2	.	.	2	0	0	0	0	0	0	0	0	1	0	0	0	0	0	2	1	2
1	6	29	3	1	15000	2500	3	2	60	2	1	2	1	18	1	1	2	2	2	2	1	2	2	2	2	2	1	2	2	.	.	3	0	0	0	0	0	0	0	0	1	0	0	0	0	0	2	1	2
2	4	26	2	1	20000	5000	2	2	31	2	1	1	1	24	3	3	6	1	1	2	1	2	2	2	2	1	3	1	2	.	.	3	0	0	0	0	0	0	0	0	1	0	0	0	0	0	1	1	2
1	3	29	4	1	6000	2000	4	1	60	1	1	1	1	48	2	.	2	1	2	2	1	2	2	2	2	2	1	2	2	.	.	3	0	0	0	0	0	0	0	0	1	0	0	0	0	0	2	1	2
2	3	25	1	1	45000	15000	1	1	18	2	1	1	2	12	1	1	2	1	1	1	2	2	2	2	2	2	3	1	2	.	.	1	0	0	0	0	0	0	0	0	1	0	0	0	0	0	2	1	2
1	6	28	2	1	30000	5000	2	2	34	1	1	1	1	24	0.5	2	2.5	2	2	2	1	2	2	2	2	1	3	1	2	.	.	3	0	0	0	0	0	0	0	0	1	0	0	0	0	0	1	1	2
2	4	25	4	1	15000	3750	2	1	30	2	1	1	1	9	1	.	1	1	1	1	2	2	2	2	2	2	3	2	2	.	.	5	0	0	0	0	0	0	0	0	1	0	0	0	0	0	3	2	1
1	4	31	4	1	8000	2000	4	2	60	2	1	1	2	12	3	3	6	1	1	2	1	2	2	2	2	1	3	2	2	.	.	7	0	0	0	0	0	0	0	0	1	0	0	0	0	0	1	1	2
2	4	25	4	1	15000	3750	2	1	8	2	1	2	2	8	0	.	0	1	1	2	2	2	2	2	2	2	3	2	2	.	.	5	0	0	0	0	0	0	0	0	1	0	0	0	0	0	3	3	1
1	5	34	4	1	10000	2000	4	2	60	1	1	2	1	12	3	2	5	1	1	2	1	2	2	2	2	1	3	2	2	.	.	6	0	0	0	0	0	0	0	0	1	0	0	0	0	0	1	1	2
2	4	28	2	1	10000	2500	3	1	60	1	1	1	1	6	4	.	4	1	1	1	2	2	2	2	2	2	1	2	2	.	.	5	0	0	0	0	0	0	0	0	1	0	0	0	0	0	1	1	2
1	6	21	4	1	20000	3333.33	3	2	59	1	1	1	1	8	2	1	3	1	1	2	1	2	2	2	2	1	1	1	1	2	2	6	0	0	0	0	0	0	0	0	1	0	0	0	0	0	1	1	2
2	4	28	2	1	10000	2500	3	1	36	1	1	2	1	9	1	.	1	1	1	1	2	2	2	2	2	2	1	2	2	.	.	5	0	0	0	0	0	0	0	0	1	0	0	0	0	0	3	2	1
1	6	21	4	1	20000	3333.33	3	2	40	2	1	2	1	8	1	3	4	1	1	2	1	2	2	2	2	1	1	1	1	2	3	6	0	0	0	0	0	0	0	0	1	0	0	0	0	0	1	1	2
2	5	22	3	1	25000	5000	2	2	20	1	1	1	2	12	2	1	3	1	1	2	1	2	2	2	2	2	3	2	2	.	.	2	0	0	0	0	0	0	1	0	2	1			1	1	1	1	2
1	3	23	5	1	10000	3333.33	3	1	30	1	1	1	2	8	4	4	8	1	1	2	1	2	2	2	1	1	3	1	2	.	.	8	0	0	0	0	1	0	0	0	3	1			1	1	1	1	2
2	5	29	4	1	15000	3000	3	1	46	1	1	3	1	18	3	1	4	1	1	1	1	1	1	1	1	1	1	1	2	.	.	7	0	0	0	1	1	0	0	0	3	1	1		1	1	1	1	2
1	4	30	5	1	10000	2500	3	1	36	2	1	1	1	8	0	1	2	1	1	2	1	2	2	2	2	1	1	1	2	.	.	3	0	0	0	0	0	0	0	0	1	0	0	0	0	0	2	1	2
2	4	30	4	1	10000	2500	3	1	60	1	1	2	1	24	1	.	1	1	1	2	2	1	2	2	2	2	1	2	2	.	.	6	0	0	0	0	0	0	0	0	1	0	0	0	0	0	3	2	1
1	4	27	4	1	12000	3000	3	1	42	1	1	2	2	8	2	2	4	1	1	1	1	2	2	2	2	2	3	2	2	.	.	6	0	0	0	0	0	0	0	0	2	0	0	0	0	0	1	1	2
2	4	20	4	1	15000	3750	2	1	28	2	1	1	2	12	.	0.5	0	1	2	2	2	2	2	2	2	2	3	2	2	.	.	6	0	0	0	0	0	0	0	0	1	0	0	0	0	0	3	3	1
1	5	28	3	1	12000	2400	3	1	54	1	1	3	1	12	3	1	4	1	1	2	1	2	2	2	2	1	1	1	1	2	2	6	0	0	0	0	1	1	0	0	3	1	1			1	1	1	2
2	4	33	3	1	10000	2500	3	2	19	1	1	1	2	12	4	1	5	1	1	2	1	1	2	2	2	1	3	2	2	.	.	3	0	0	0	0	1	0	0	0	2	1			1	1	1	1	2
1	5	25	2	1	25000	5000	2	2	12	2	1	1	2	12	0	.	0	1	2	2	2	2	2	2	2	2	3	2	2	.	.	2	0	0	0	0	0	0	0	0	1	0	0	0	0	0	3	3	1
2	3	29	1	1	35000	11666.7	1	1	12	2	1	1	2	10	0	0	1	1	2	2	2	2	2	2	2	2	3	2	2	.	.	3	0	0	0	0	0	0	0	0	1	0	0	0	0	0	3	2	1
1	4	31	2	1	25000	6250	2	1	1	1	1	2	2	5	1	1	2	1	1	2	2	2	2	2	2	2	3	2	2	.	.	5	0	0	0	0	0	0	0	0	1	0	0	0	0	0	2	1	2
2	5	28	2	1	20000	4000	2	1	31	1	1	1	2	24	0	0	1	2	2	2	1	2	2	2	2	2	3	2	2	.	.	2	0	0	0	0	0	0	0	0	1	0	0	0	0	0	3	2	1
1	4	30	5	1	8000	2000	4	1	31	1	1	2	1	24	1	0	2	1	1	2	2	1	2	2	2	2	1	2	2	.	.	2	0	0	0	0	0	0	0	0	1	0	0	0	0	0	2	1	2
1	4	30	5	1	8000	2000	4	1	60	2	1	1	1	24	2	.	2	2	1	2	2	2	2	2	2	2	3	2	2	.	.	2	0	0	0	0	0	0	0	0	1	0	0	0	0	0	2	1	2
1	4	26	1	1	15000	3750	2	1	35	2	1	1	1	24	1	1	2	2	1	2	2	1	2	2	2	2	3	2	2	.	.	4	0	0	0	0	0	0	0	0	1	0	0	0	0	0	2	1	2
2	5	28	2	1	20000	4000	2	1	12	2	1	2	2	12	0.1	.	0.1	1	2	2	2	2	2	2	2	2	3	2	2	.	.	1	0	0	0	0	0	0	0	0	1	0	0	0	0	0	3	2	1
1	4	26	1	1	15000	3750	2	1	21	1	1	2	2	12	1	1	2	2	1	1	1	2	2	2	2	2	3	2	2	.	.	4	0	0	0	0	0	0	0	0	1	0	0	0	0	0	2	1	2
2	4	27	1	1	50000	12500	1	1	32	1	1	1	2	24	.	1	1	1	2	2	2	2	2	2	2	2	1	2	2	.	.	1	0	0	0	0	0	0	0	0	1	0	0	0	0	0	3	2	1
1	3	22	5	1	15000	5000	2	1	10	1	1	1	2	6	0	.	0	1	2	2	2	2	2	2	2	2	3	2	2	.	.	3	0	0	0	0	0	0	0	0	1	0	0	0	0	0	3	3	1
2	4	20	5	1	40000	10000	1	1	21	1	1	1	2	12	1	.	1	1	2	2	2	2	2	2	2	2	3	2	2	.	.	7	0	0	0	0	0	0	0	0	1	0	0	0	0	0	3	2	1
1	3	27	2	1	15000	5000	2	1	56	2	1	1	1	36	1	0	2	2	1	2	2	2	2	2	2	2	3	2	2	.	.	2	0	0	0	0	0	0	0	0	1	0	0	0	0	0	2	1	2
2	3	24	3	2	20000	6666.67	2	1	18	2	2	1	2	12	1	0.5	1.5	2	2	2	1	2	2	2	2	2	3	2	2	.	.	3	0	0	0	0	0	0	0	0	1	0	0	0	0	0	2	1	2
1	5	31	2	2	25000	5000	2	1	54	2	1	1	1	9	0	1	2	2	1	2	2	1	2	2	2	2	1	2	2	.	.	4	0	0	0	0	0	0	0	0	1	0	0	0	0	0	2	1	2
2	4	49	4	2	10000	2500	3	1	52	2	1	2	1	30	4	0.5	4.5	1	2	2	1	2	2	2	2	2	3	2	2	.	.	3	0	0	0	0	0	0	0	0	1	0	0	0	0	0	1	1	2
1	5	23	2	1	18000	3600	2	2	15	1	1	1	2	10	0	0	0	1	1	2	2	2	2	2	2	2	3	2	2	.	.	2	0	0	0	0	0	0	0	0	1	0	0	0	0	0	3	3	1
2	5	27	5	2	20000	4000	2	2	27	2	1	2	2	24	2	2	4	1	2	2	2	2	2	2	2	1	3	2	2	.	.	3	0	0	0	0	0	0	0	0	1	0	0	0	0	0	1	1	2
1	4	27	2	1	15000	3750	2	1	18	1	1	2	2	8	0	0	1	1	1	2	1	1	2	2	2	2	3	1	2	.	.	1	0	0	0	0	0	0	0	0	1	0	0	0	0	0	3	2	1
1	4	25	2	1	12000	3000	3	1	30	1	1	2	2	8	0	2	2	1	1	2	1	1	2	2	2	1	3	1	2	.	.	4	0	0	0	0	0	0	0	0	1	0	0	0	0	0	2	1	2
1	5	30	3	1	10000	2000	4	2	28	1	1	1	2	8	1	.	1	2	1	2	2	2	2	2	2	2	3	2	1	1	1	1	0	0	0	0	0	0	0	0	1	0	0	0	0	0	3	2	1
2	4	31	2	1	12000	3000	3	1	33	1	1	1	2	12	2	2	4	1	2	1	1	2	2	2	2	2	1	2	2	.	.	3	0	0	0	0	0	0	0	0	1	0	0	0	0	0	1	1	2
1	5	31	2	2	25000	5000	2	1	31	2	1	2	2	12	1	1	2	1	1	1	1	2	2	2	2	2	3	2	2	.	.	4	0	0	0	0	0	0	0	0	1	0	0	0	0	0	2	1	2
2	3	24	4	1	14000	4666.67	2	1	61	2	1	1	1	12	1	2	3	1	2	2	2	2	2	2	2	2	3	1	2	.	.	2	0	0	0	0	0	0	0	0	1	0	0	0	0	0	1	1	2
1	4	27	2	1	15000	3750	2	1	42	1	1	2	2	36	1	1	2	1	1	2	1	1	2	2	2	2	3	2	2	.	.	2	0	0	0	0	0	0	0	0	1	0	0	0	0	0	2	1	2
2	3	30	1	2	35000	11666.7	1	1	38	2	1	1	1	8	5	4	9	1	1	2	1	1	2	2	2	1	1	1	2	.	.	7	0	0	1	0	1	0	0	0	3	1	1				1	1	2
1	4	27	2	1	15000	3750	2	1	56	2	1	1	1	12	0	0	1	2	1	2	2	1	2	2	2	2	3	2	2	.	.	1	0	0	0	0	0	0	0	0	1	0	0	0	0	0	3	2	1
2	4	28	3	1	15000	3750	2	1	61	1	1	2	1	8	3	3	6	1	2	2	1	1	2	2	2	2	1	1	2	.	.	6	1	0	0	0	1	1	0	1	3	1	1	1			1	1	2
1	5	38	4	1	7000	1400	4	1	60	1	1	2	1	12	1	1	2	1	1	2	2	2	2	2	2	2	1	2	2	.	.	2	0	0	0	0	0	0	0	0	1	0	0	0	0	0	2	1	2
2	4	28	4	1	60000	15000	1	1	31	2	1	2	2	7	4	5	9	1	1	2	2	1	2	2	2	1	3	1	2	.	.	6	0	0	0	0	1	0	1	0	3	1	1		1	1	1	1	2
1	5	38	4	1	7000	1400	4	1	60	2	1	2	1	12	1	1	2	1	1	2	2	2	2	2	2	2	1	2	2	.	.	2	0	0	0	0	0	0	0	0	1	0	0	0	0	0	2	1	2
2	3	26	4	1	10000	3333.33	3	1	41	2	1	1	1	8	4	6	10	1	1	2	1	1	2	2	2	1	3	1	2	.	.	6	0	0	0	0	1	1	1	0	3	1	1	1		1	1	1	2
1	3	21	4	1	8000	2666.67	3	1	13	2	1	1	2	8	2	0	2	1	1	2	1	1	1	2	2	2	3	2	2	.	.	4	0	0	0	0	0	0	0	0	1	0	0	0	0	0	2	1	2
2	3	24	4	1	15000	5000	2	1	38	2	1	1	2	8	1	2	3	1	1	2	1	1	2	2	2	1	3	1	2	.	.	3	0	0	0	0	1	1	0	0	2	1	1			1	1	1	2
1	4	27	3	1	35000	8750	1	1	31	2	1	2	2	12	0	0	1	2	1	2	2	2	1	1	2	2	3	2	2	.	.	2	0	0	0	0	0	0	0	0	1	0	0	0	0	0	3	2	1
2	4	31	5	1	8000	2000	4	1	34	1	1	1	2	8	0	1	2	1	1	2	2	2	2	2	2	2	3	2	2	.	.	4	0	0	0	0	0	0	0	0	1	0	0	0	0	0	2	1	2
1	4	31	4	1	17000	4250	2	1	26	2	1	2	2	12	1	0	2	2	2	2	1	1	2	2	2	2	3	2	2	.	.	1	0	0	0	0	0	0	0	0	1	0	0	0	0	0	2	1	2
2	5	22	3	1	25000	5000	2	2	10	2	1	1	2	99	0	0	0	.	.	.	.	.	.	.	.	.	.	2	2	.	.	6	0	0	0	0	0	0	0	0	1	0	0	0	0	0	3	3	1
1	4	32	4	2	18000	4500	2	1	59	2	1	2	1	9	1	1	2	1	1	2	2	1	2	2	2	2	1	2	2	.	.	3	0	0	0	0	0	0	0	0	1	0	0	0	0	0	2	1	2
2	4	33	4	1	10000	2500	3	1	43	1	1	2	2	12	.	3	2	1	1	2	1	1	1	2	2	2	3	1	2	.	.	4	0	0	0	0	0	0	0	0	1	0	0	0	0	0	2	1	2
1	6	30	3	2	8000	1333.33	4	2	48	2	1	2	2	12	5	3	8	1	1	1	1	1	1	1	1	1	3	2	2	.	.	4	0	0	0	0	0	0	0	0	1	0	0	0	0	0	1	1	2
2	4	28	3	2	10000	2500	3	1	60	2	1	2	1	36	1	.	1	2	2	2	2	2	2	2	2	2	3	2	2	.	.	5	0	0	0	0	0	0	0	0	1	0	0	0	0	0	3	2	1
1	5	22	2	1	25000	5000	2	2	8	2	1	1	2	99	.	.	0	.	.	.	.	.	.	.	.	.	.	2	2	.	.	2	0	0	0	0	0	0	0	0	1	0	0	0	0	0	3	3	1
2	5	21	5	1	9000	1800	4	2	46	1	1	1	1	12	1	1	2	1	1	2	1	2	2	2	2	2	3	2	2	.	.	6	0	0	0	0	0	0	0	0	1	0	0	0	0	0	2	1	2
1	4	26	4	1	10000	2500	3	1	27	1	1	2	2	12	1	1	2	2	2	2	1	2	1	2	2	1	3	1	2	.	.	1	0	0	0	0	0	0	0	0	1	0	0	0	0	0	2	1	2
2	3	32	5	1	18000	6000	2	1	51	2	1	1	1	12	1	1	2	1	2	2	2	2	2	2	2	2	1	1	2	.	.	2	0	0	0	0	0	0	0	0	1	0	0	0	0	0	2	1	2
1	5	30	5	1	7000	1400	4	2	27	2	1	2	1	12	1	1	2	1	1	2	2	2	2	2	2	2	3	1	2	.	.	4	0	0	0	0	1	0	0	0	2	1			1	1	2	1	2
2	5	25	4	2	15000	3000	3	2	44	2	1	2	1	24	2	0	2	2	1	2	2	2	2	2	2	2	1	1	2	.	.	2	0	0	0	0	1	0	1	0	2	1	1		1	1	2	1	2
1	4	25	3	2	5500	1375	4	1	36	1	1	2	2	24	0.3	4	4.3	2	1	1	1	1	2	2	2	2	3	2	2	.	.	1.5	0	0	0	0	1	0	0	0	2	1			1	1	1	1	2
2	3	22	5	1	8000	2666.67	3	1	41	1	1	1	2	12	.	1	1	1	1	2	2	1	2	2	2	2	3	2	2	.	.	2	0	0	0	0	0	0	0	0	1	0	0	0	0	0	3	2	1
1	4	28	1	1	15000	3750	2	2	16	1	1	1	2	9	0.3	.	0.3	1	2	2	1	2	2	2	2	2	3	2	2	.	.	2	0	0	0	0	0	0	0	0	1	0	0	0	0	0	3	2	1
2	4	24	4	1	10000	2500	3	1	60	2	1	1	2	12	1	1	2	2	2	2	1	2	2	2	2	1	3	2	2	.	.	5	1	1	0	1	1	1	0	0	3	1	1	1			2	1	2
1	6	30	3	1	10000	1666.67	4	2	10	2	1	2	2	99	.	.	0	.	.	.	.	.	.	.	.	.	3	2	1	0	1	2	0	0	0	0	0	0	0	0	1	0	0	0	0	0	3	3	1
2	4	24	4	1	10000	2500	3	1	60	2	1	1	2	12	1	1	2	2	2	2	1	2	2	2	2	1	3	2	2	.	.	5	1	1	0	1	1	1	0	0	3	1	1	1			2	1	2
1	6	30	3	1	10000	1666.67	4	2	30	2	1	1	1	18	0.3	.	0.3	.	.	.	1	.	.	.	.	.	3	2	2	.	.	2	0	0	0	0	0	0	0	0	1	0	0	0	0	0	3	2	1
2	4	30	2	1	40000	10000	1	1	48	1	1	2	1	36	1	1	2	1	1	2	2	2	2	2	2	2	1	1	2	.	.	2	0	0	0	0	0	0	0	0	1	0	0	0	0	0	2	1	2
1	5	20	4	1	12000	2400	3	1	24	2	1	3	2	18	0.5	.	0.5	2	2	1	1	2	2	2	2	1	3	1	2	.	.	0.5	0	0	0	0	0	0	0	0	1	0	0	0	0	0	3	2	1
2	4	28	4	1	13000	3250	3	1	60	1	1	2	1	12	3	.	3	1	1	2	1	1	2	2	2	2	1	1	2	.	.	3	0	0	0	0	1	0	0	0	2	1			1	1	1	1	2
1	5	20	4	1	12000	2400	3	1	52	1	1	1	1	24	0.5	.	0.5	2	2	2	1	2	2	2	2	2	3	1	2	.	.	0.5	0	0	0	1	1	1	0	0	2	1	1	1		1	3	2	1
2	6	22	3	1	10000	1666.67	4	1	42	1	1	1	1	18	1	2	3	1	2	2	1	2	2	2	2	2	1	2	2	.	.	6	0	0	0	0	0	0	0	0	1	0	0	0	0	0	1	1	2
1	5	20	4	1	12000	2400	3	1	38	1	1	2	2	12	0.5	.	0.5	2	2	2	1	1	2	2	2	2	3	1	2	.	.	0.5	0	0	0	0	0	0	0	0	1	0	0	0	0	0	3	2	1
2	4	27	4	2	15000	3750	2	1	41	2	1	2	1	36	.	2	2	1	1	2	1	2	2	2	2	2	1	1	2	.	.	8	0	0	0	0	0	0	0	0	1	0	0	0	0	0	2	1	2
1	3	24	4	1	8000	2666.67	3	1	15	1	1	1	2	12	1.5	0.5	2	1	1	2	2	2	2	2	2	1	3	1	2	.	.	3	0	0	0	0	0	0	0	0	1	0	0	0	0	0	2	1	2
2	8	24	3	1	30000	3750	2	2	26	2	1	2	2	12	2	3	5	1	1	2	1	2	2	2	2	2	2	1	2	.	.	4	0	0	0	0	1	0	0	0	2	1			1	1	1	1	2
1	4	26	3	1	20000	5000	2	1	12	1	2	2	2	8	0	1	2	2	1	2	1	2	2	2	2	2	1	1	2	.	.	1	0	0	0	0	0	0	0	0	1	0	0	0	0	0	2	1	2
2	8	29	2	2	30000	3750	2	2	58	1	1	1	1	7	1	2	3	1	1	2	2	2	2	2	2	2	1	1	2	.	.	4	0	0	0	0	0	0	0	0	1	0	0	0	0	0	1	1	2
1	5	25	3	1	10000	2000	4	2	18	1	1	1	2	12	0.1	0.3	0.4	2	1	2	1	1	2	2	2	2	3	1	2	.	.	2	0	0	0	0	0	0	0	0	1	0	0	0	0	0	3	2	1
2	6	27	4	2	15000	2500	3	2	53	2	1	1	1	8	3	0	4	1	1	2	2	2	2	2	2	2	1	2	2	.	.	3	0	0	0	0	0	0	0	0	1	0	0	0	0	0	1	1	2
1	5	28	2	2	20000	4000	2	2	48	1	1	2	1	10	.	0.5	0.6	2	2	2	1	1	2	2	2	1	1	2	1	1	2	1	0	0	0	0	0	0	0	0	1	0	0	0	0	0	3	2	1
2	6	27	4	2	15000	2500	3	2	19	1	1	2	2	6	1	.	1	1	1	2	2	2	2	2	2	2	3	2	2	.	.	3	0	0	0	0	0	0	0	0	1	0	0	0	0	0	3	2	1
1	4	36	3	1	15000	3750	2	1	32	2	1	2	1	12	1	.	1	2	2	2	1	2	2	2	2	2	3	2	2	.	.	2	0	0	0	0	0	0	0	0	1	0	0	0	0	0	3	2	1
2	5	32	3	2	15000	3000	3	2	60	1	1	2	1	30	2	0	2	1	1	2	2	2	2	2	2	1	3	2	2	.	.	5	0	0	0	0	0	0	0	0	1	0	0	0	0	0	2	1	2
1	6	30	5	1	7000	1166.67	4	2	56	2	1	1	1	12	4	.	4	1	1	2	1	2	2	2	2	2	1	1	2	.	.	3	0	0	1	0	0	0	0	0	1	1					1	1	2
2	5	24	2	1	20000	4000	2	2	8	1	1	1	2	8	0	0	0	1	2	2	2	2	2	2	2	2	3	2	2	.	.	3	0	0	0	0	0	0	0	0	1	0	0	0	0	0	3	3	1
1	9	33	3	1	15000	1666.67	4	2	8	1	1	3	2	5	1	0.5	1.5	1	2	2	2	2	1	2	2	2	3	2	2	.	.	2	0	0	0	0	0	0	0	0	1	0	0	0	0	0	2	1	2
2	3	30	4	2	15000	5000	2	1	35	1	1	1	2	24	2	3	5	1	1	2	2	2	2	2	2	1	3	2	2	.	.	4	0	0	0	0	1	0	1	0	3	1	1		1	1	1	1	2
2	5	32	5	1	12000	2400	3	2	28	1	1	2	2	9	1	1	2	1	1	2	2	2	2	2	2	2	3	1	2	.	.	5	0	0	0	0	1	0	0	0	3	1			1	1	2	1	2
1	5	29	2	2	10000	2000	4	2	20	2	1	1	1	6	0.5	.	0.5	1	1	2	2	2	2	2	2	2	3	2	2	.	.	2	0	0	0	0	0	0	0	0	1	0	0	0	0	0	3	2	1
2	8	30	2	2	50000	6250	2	2	34	1	1	3	2	12	1	1	2	1	1	1	1	2	2	2	2	1	3	1	2	.	.	5	0	0	0	0	0	0	0	0	1	0	0	0	0	0	2	1	2
1	4	26	3	1	8700	2175	3	1	22	1	1	1	2	10	2	.	2	2	2	2	1	2	2	2	2	2	3	2	2	.	.	2	0	0	0	0	1	0	0	0	2	1			1	1	2	1	2
2	4	28	3	1	15000	3750	2	2	27	1	1	1	2	18	.	2	2	1	1	2	1	1	2	2	2	2	3	2	2	.	.	4	0	0	0	0	0	0	0	0	1	0	0	0	0	0	2	1	2
1	3	26	3	1	15000	5000	2	1	22	1	1	1	2	12	0.5	3	3.5	1	2	2	1	2	2	2	2	2	1	2	2	.	.	3	0	0	0	0	1	0	0	0	2	1			1	1	1	1	2
2	3	22	3	1	10000	3333.33	3	1	12	1	1	1	2	8	.	3	3	1	1	2	2	1	2	2	2	2	3	2	2	.	.	3	0	0	0	0	0	0	0	0	1	0	0	0	0	0	1	1	2
1	3	26	4	1	10000	3333.33	3	1	34	2	1	1	2	12	1	10	11	2	1	2	1	2	2	2	2	1	1	1	2	.	.	5	0	0	0	1	1	0	1	0	2	1	1	1	1	1	1	1	2
2	4	33	4	1	10000	2500	3	1	19	2	1	2	2	12	2	1	3	1	2	2	2	1	2	2	2	1	3	2	2	.	.	3	0	0	0	0	0	0	0	0	1	0	0	0	0	0	1	1	2
1	5	32	3	1	18000	3600	2	2	52	1	1	2	1	12	3	.	3	1	1	2	2	2	2	2	2	1	1	2	2	.	.	2	0	1	0	0	1	0	0	0	2	1	1				1	1	2
2	4	33	4	1	10000	2500	3	1	37	2	1	1	1	30	1	3	4	1	1	2	2	1	2	2	2	2	3	2	2	.	.	2	0	0	0	0	1	1	0	0	2	1	1			1	1	1	2
1	5	29	4	1	28000	5600	2	2	48	1	1	1	2	12	3	3	6	1	2	1	2	1	2	2	2	1	1	2	2	.	.	11	0	0	0	1	1	0	0	0	2	1	1		1	1	1	1	2
1	5	29	4	1	28000	5600	2	2	20	2	1	2	2	10	2	2	4	1	1	2	1	2	2	2	2	2	3	2	2	.	.	11	0	0	0	0	1	0	0	0	2	1			1	1	1	1	2
2	5	30	1	1	20000	4000	2	1	25	2	1	3	2	12	2	1	3	1	2	2	1	2	2	2	2	2	3	2	2	.	.	2	0	0	0	0	1	0	0	0	2	1			1	1	1	1	2
1	5	30	4	1	8000	1600	4	1	60	1	1	2	1	12	3	0	12	1	1	2	2	2	2	2	2	2	1	1	2	.	.	3	0	0	0	1	1	1	0	0	2	1	1	1		1	1	1	2
2	5	30	1	1	20000	4000	2	1	46	1	1	2	1	8	1	3	4	1	2	2	1	1	2	2	2	2	1	2	2	.	.	2	0	0	0	0	0	0	1	0	2	1			1	1	1	1	2
1	5	28	4	1	6000	1200	4	2	24	2	1	1	1	8	2.5	.	2.5	2	1	2	2	2	2	2	2	2	3	2	2	.	.	2	0	0	1	1	1	1	1	1	2	1	1	1			1	1	2
2	5	25	3	1	10000	2000	4	2	34	1	1	1	1	12	1	0	2	2	2	2	1	1	2	2	2	2	3	2	2	.	.	1	0	0	0	0	0	0	0	0	1	0	0	0	0	0	2	1	2
1	5	28	4	1	6000	1200	4	2	14	2	1	2	2	12	3	.	3	2	1	2	2	2	2	2	2	2	3	2	2	.	.	2	0	0	0	0	0	0	0	0	1	0	0	0	0	0	1	1	2
2	4	30	5	1	10000	2500	3	1	32	2	1	2	1	12	1	2	3	1	1	1	1	2	2	2	2	2	3	2	2	.	.	3	0	0	0	0	1	0	0	0	2	1			1	1	1	1	2
1	9	22	4	1	16000	1777.78	4	2	26	2	1	1	1	12	0.5	2	2.5	1	2	2	2	2	2	2	2	1	3	1	2	.	.	6	0	0	0	0	0	0	0	0	1	0	0	0	0	0	1	1	2
2	4	30	5	1	10000	2500	3	1	60	1	1	1	1	12	1	1	2	1	1	2	2	2	2	2	2	2	1	2	2	.	.	3	0	0	0	0	0	0	0	0	1	0	0	0	0	0	2	1	2
1	4	26	3	1	17000	4250	2	1	36	2	1	1	1	12	3	2	5	1	1	2	2	2	2	2	2	2	3	1	2	.	.	7	0	0	0	0	0	0	0	0	1	0	0	0	0	0	1	1	2
2	5	25	3	1	10000	2000	4	2	14	2	1	2	2	8	0	.	0	1	2	2	2	2	2	2	2	2	3	2	2	.	.	4	0	0	0	0	0	0	0	0	1	0	0	0	0	0	3	3	1
1	4	26	4	1	8000	2000	4	1	36	1	1	2	1	12	1	.	1	2	1	2	2	2	2	2	2	2	2	2	2	.	.	1	0	0	0	0	0	0	0	0	1	0	0	0	0	0	3	2	1
2	4	21	5	1	10000	2500	3	1	33	2	1	2	1	6	2	1	3	1	1	2	2	1	2	2	2	2	3	2	2	.	.	5	0	0	0	0	0	0	0	0	1	0	0	0	0	0	1	1	2
1	7	27	2	1	15000	2142.86	3	2	36	2	2	1	2	8	1	0.3	1.3	1	2	1	2	2	2	2	2	2	3	2	2	.	.	0.5	0	0	0	0	0	0	0	0	1	0	0	0	0	0	2	1	2
2	4	21	5	1	10000	2500	3	1	59	1	1	1	1	12	1	1	2	1	1	2	2	2	2	2	2	2	1	2	2	.	.	5	0	0	0	0	0	0	0	0	1	0	0	0	0	0	2	1	2
1	5	28	4	1	10000	2000	4	2	48	1	1	2	1	24	1	3	5	1	1	1	1	1	2	2	2	2	3	2	2	.	.	4	0	0	0	1	1	1	1	1	2	1	1	1		1	1	1	2
2	5	26	4	1	10000	2000	4	1	25	1	1	3	2	12	.	4	4	1	1	2	1	1	2	2	2	2	1	2	2	.	.	3	0	1	1	1	1	0	0	0	2	1	1	1			1	1	2
1	5	28	4	1	10000	2000	4	2	18	1	1	3	2	12	.	1	1	1	2	2	1	1	2	2	1	1	3	2	2	.	.	3	0	0	0	0	0	0	0	0	1	0	0	0	0	0	3	2	1
2	3	25	3	1	30000	10000	1	1	13	1	1	1	2	8	2	3	5	1	1	2	2	1	2	2	2	2	3	2	2	.	.	6	0	0	1	0	1	1	1	1	2	1	1	1			1	1	2
1	5	29	4	1	15000	3000	3	1	30	1	1	3	2	8	3	1	4	1	1	1	2	2	2	2	2	1	3	2	2	.	.	4	0	0	0	0	0	0	0	0	1	0	0	0	0	0	1	1	2
2	3	27	1	2	40000	13333.3	1	1	22	1	1	1	2	12	0	1	2	1	1	2	2	1	2	2	2	2	3	1	2	.	.	1	0	1	1	0	0	1	1	0	2	1	1	1			2	1	2
1	4	27	4	1	15000	3750	2	1	42	2	1	1	1	7	0.5	.	0.5	1	2	2	2	2	2	2	2	1	3	2	2	.	.	2	0	0	0	0	0	0	0	0	1	0	0	0	0	0	3	2	1
2	4	29	2	1	15000	3750	2	1	28	1	1	1	2	12	1	0	2	1	1	2	2	2	2	2	2	2	3	2	2	.	.	5	0	0	0	0	0	0	0	0	1	0	0	0	0	0	2	1	2
1	4	27	4	1	10000	2500	3	1	36	1	1	2	2	24	3	3	6	1	1	2	2	2	2	2	2	1	3	2	2	.	.	5	0	0	0	0	0	0	0	0	1	0	0	0	0	0	1	1	2
2	4	30	4	1	10000	2500	3	1	50	2	1	2	1	12	1	1	2	1	1	1	1	2	2	2	2	2	1	1	2	.	.	4	0	0	0	0	0	0	0	0	1	0	0	0	0	0	2	1	2
1	4	24	3	1	15000	3750	2	1	36	1	1	1	1	10	2	0.5	2.5	1	2	1	1	2	2	2	2	2	1	2	1	1	2	2	0	0	0	0	0	0	0	0	1	0	0	0	0	0	1	1	2
2	4	32	2	2	20000	5000	2	1	60	2	2	1	1	3	2	3	5	1	1	2	1	1	2	2	2	1	1	1	2	.	.	1	0	0	0	0	0	1	1	0	2	1	1			1	1	1	2
1	4	34	3	1	15000	3750	2	1	48	1	1	2	1	12	4	2	6	1	1	2	1	1	1	1	2	1	1	2	2	.	.	4	0	0	0	0	0	0	0	0	1	0	0	0	0	0	1	1	2
2	4	32	2	2	20000	5000	2	1	36	2	1	2	1	12	0.5	2	2.5	1	1	2	1	1	2	2	2	1	1	1	2	.	.	1	0	0	0	0	0	0	0	0	1	0	0	0	0	0	1	1	2
1	4	30	2	1	30000	7500	1	1	30	2	2	2	2	12	0.5	.	0.5	1	2	2	2	2	2	2	2	2	3	2	2	.	.	2	0	0	0	0	0	0	0	0	1	0	0	0	0	0	3	2	1
2	3	32	1	2	90000	30000	1	1	36	2	1	1	1	8	0.5	1	2	1	1	2	2	1	2	2	2	2	1	1	2	.	.	6	0	0	0	0	0	0	0	0	1	0	0	0	0	0	2	1	2
1	5	26	3	1	10000	2000	4	1	26	1	1	3	1	18	0.5	.	0.5	1	2	2	2	2	2	2	2	2	1	1	1	0.5	1	0.5	0	0	0	0	0	0	0	0	1	0	0	0	0	0	3	2	1
2	4	33	1	2	100000	25000	1	1	30	2	1	2	1	12	0.5	1	1.5	1	1	2	2	1	2	2	2	2	1	1	2	.	.	4	0	0	0	0	0	0	0	0	1	0	0	0	0	0	2	1	2
1	5	26	3	1	10000	2000	4	1	60	1	1	2	1	48	0.5	.	0.5	2	2	2	2	2	2	2	2	1	3	2	2	.	.	0.5	0	0	0	0	0	0	0	0	1	0	0	0	0	0	3	2	1
2	6	35	1	1	150000	25000	1	2	46	2	1	1	1	12	1	1	2.5	1	1	2	1	1	2	2	2	2	1	2	2	.	.	4	0	0	0	0	1	0	0	0	2	1			1	1	1	1	2
1	5	28	3	1	7000	1400	4	2	9	1	1	2	2	9	0	.	0	2	2	2	2	2	2	2	2	2	3	2	2	.	.	3	0	0	0	0	0	0	0	0	1	0	0	0	0	0	3	3	1
2	3	29	1	1	200000	66666.7	1	1	23	1	1	1	1	10	0.5	2	2.5	1	1	2	1	1	2	1	2	1	3	1	2	.	.	4	0	0	0	0	1	0	0	0	2	1			1	1	1	1	2
1	3	26	4	1	25000	8333.33	1	1	22	2	2	1	2	7	0.1	1	1.1	1	2	2	1	2	2	2	2	2	3	2	2	.	.	4	0	0	0	0	0	0	0	0	1	0	0	0	0	0	2	1	2
2	5	27	1	2	150000	30000	1	2	44	1	1	1	1	12	1	1	2	1	1	2	2	1	2	2	2	2	1	2	2	.	.	4	0	0	0	0	0	0	0	0	1	0	0	0	0	0	2	1	2
1	6	28	3	1	7000	1166.67	4	2	48	2	1	1	2	24	1	.	1	2	2	2	2	2	2	2	2	1	3	2	2	.	.	3	0	0	0	0	0	0	0	0	1	0	0	0	0	0	3	2	1
2	4	35	1	2	100000	25000	1	2	28	1	1	1	1	12	1	2	4	1	1	2	1	1	2	1	2	1	1	1	2	.	.	4	0	1	0	1	1	1	0	0	2	1	1	1			1	1	2
1	5	23	4	1	10000	2000	4	2	22	1	1	2	1	12	0.5	.	0.5	2	2	2	2	2	2	2	2	1	3	2	2	.	.	3	0	0	0	0	0	0	0	0	1	0	0	0	0	0	3	2	1
2	5	31	1	2	150000	30000	1	2	38	1	1	1	1	8	2	3	5	1	1	2	1	1	2	2	2	1	3	1	2	.	.	4	0	0	0	0	1	0	1	0	3	1	1		1	1	1	1	2
1	4	25	4	1	10000	2500	3	1	18	1	1	2	2	12	.	0.5	0.5	2	2	2	2	2	2	2	2	1	3	2	2	.	.	3	0	0	0	0	0	0	0	0	1	0	0	0	0	0	3	2	1
2	5	32	1	1	90000	18000	1	2	44	1	1	1	1	10	1	1	2	1	1	2	2	1	2	2	2	2	1	1	2	.	.	4	0	0	0	0	0	0	0	0	1	0	0	0	0	0	2	1	2
2	6	33	1	1	150000	25000	1	2	39	1	1	2	1	8	2	2	4	1	1	2	1	1	2	2	2	2	3	1	1	2	2	6	0	0	0	0	0	0	1	0	2	1			1	1	1	1	2
1	7	31	2	1	30000	4285.71	2	2	30	2	1	3	1	12	1	0.25	1.25	1	2	2	1	2	2	1	2	2	1	2	2	.	.	4	0	0	0	0	0	0	0	0	1	0	0	0	0	0	2	1	2
1	4	26	2	1	23000	5750	2	1	24	1	1	2	2	18	0.5	10	12.5	1	2	1	1	1	2	1	1	1	2	2	2	.	.	6	0	0	0	1	1	0	0	0	2	1	1		1	1	1	1	2
2	3	22	5	2	3000	1000	5	2	12	1	1	2	2	99	.	.	0	2	2	2	2	2	2	2	2	2	3	2	2	.	.	1	0	0	0	1	0	0	0	1	2	1	1		0	1	3	3	1
1	3	33	1	1	100000	33333.3	1	1	30	2	1	1	1	18	.	1	1	2	2	2	2	2	2	2	2	1	1	2	2	.	.	2	0	0	0	0	0	0	0	0	1	0	0	0	0	0	3	2	1
1	4	30	4	1	6000	1500	4	1	48	1	1	2	2	12	0.5	.	0.5	1	2	2	2	2	2	2	2	2	3	2	2	.	.	1	0	0	0	0	0	0	0	0	1	0	0	0	0	0	3	2	1
1	4	23	4	1	10000	2500	3	1	58	2	1	1	1	36	1	1	2	2	2	2	2	2	2	2	2	1	3	2	2	.	.	2	0	0	0	1	1	1	1	0	2	1	1	1		1	2	1	2
1	4	25	4	1	10000	2500	3	1	51	2	1	2	1	36	1	0.5	1.5	1	1	2	2	2	2	2	2	1	3	2	2	.	.	3.5	0	0	0	0	0	0	0	0	1	0	0	0	0	0	2	1	2
1	5	31	3	1	18000	3600	2	1	38	2	1	3	2	24	1.5	2.5	4	2	2	2	1	2	2	2	2	1	3	2	2	.	.	4	0	0	0	1	1	0	1	1	2	1	1	1		1	1	1	2
1	4	24	3	1	12000	3000	3	1	54	1	1	1	1	36	1	2	3	1	2	2	1	1	2	2	2	2	3	2	2	.	.	2.5	0	0	0	0	1	1	0	0	2	1	1			1	1	1	2
1	3	27	2	1	25000	8333.33	1	1	20	2	2	1	2	6	0.15	1	1.15	1	2	2	1	1	2	2	2	2	3	2	2	.	.	3	0	0	0	0	0	0	0	0	1	0	0	0	0	0	2	1	2
1	4	24	3	1	15000	3750	2	1	11	1	1	2	2	99	0	0	0	2	2	2	2	2	2	2	2	2	3	2	2	.	.	2.5	0	0	0	0	0	0	0	0	1	0	0	0	0	0	3	3	1
1	4	30	1	1	45000	11250	1	1	26	1	1	2	2	9	6	0	6	1	1	2	2	2	2	2	2	1	3	2	2	.	.	3	0	0	0	1	0	0	0	0	2	1			1	1	1	1	2
1	7	25	3	1	50000	7142.86	1	2	24	2	2	2	2	99	0.5	.	0.5	2	1	2	2	2	2	2	2	2	3	2	2	.	.	3.5	0	0	0	0	1	0	0	0	2	1			1	1	3	2	1
1	5	26	1	1	60000	12000	1	2	6	1	1	1	2	5	1	0.5	1.5	1	2	2	2	2	2	2	2	2	3	2	2	.	.	1	0	0	0	0	0	0	0	0	1	0	0	0	0	0	2	1	2
1	5	25	3	1	15000	3000	3	2	12	1	1	1	2	99	0.25	.	0.25	2	1	2	2	2	2	2	2	2	3	2	2	.	.	1	0	0	0	1	0	0	0	0	2	1			1	1	3	2	1
1	6	29	2	1	100000	16666.7	1	2	12	1	1	1	2	3	4	0	4	2	1	2	1	2	2	2	2	2	3	2	2	.	.	6	0	0	0	0	0	0	0	0	1	0	0	0	0	0	1	1	2
1	6	33	1	2	80000	13333.3	1	2	36	2	1	1	1	6	2	7	10	1	1	1	1	2	2	2	2	2	1	1	2	.	.	11	0	0	0	1	1	0	1	0	2	1	1	1	1	1	1	1	2
1	3	28	3	1	10000	3333.33	3	1	12	2	2	1	2	10	0.16	0.16	0.33	2	1	2	1	2	2	2	2	2	3	2	2	.	.	2	0	0	0	0	0	0	0	0	1	0	0	0	0	0	3	2	1
1	4	25	4	1	10000	2500	3	1	38	2	1	1	2	36	0.16	0.5	0.66	2	2	2	2	2	2	2	2	1	3	2	2	.	.	3	0	0	0	0	0	0	0	0	1	0	0	0	0	0	3	2	1
1	4	24	3	1	12000	3000	3	1	30	2	1	2	1	24	1	2	3	2	1	2	2	1	2	2	2	2	3	2	2	.	.	2.5	0	0	0	1	1	0	1	0	2	1	1	1	1	1	1	1	2
1	5	23	4	1	6000	1200	4	2	17	1	1	1	1	12	2	.	2	2	1	2	1	2	1	2	1	2	3	2	2	.	.	5	0	0	0	0	0	0	0	0	1	0	0	0	0	0	2	1	2
1	5	25	2	1	20000	4000	2	2	52	1	1	1	1	12	1	1	2	1	1	2	2	2	2	2	2	2	3	2	2	.	.	2	0	0	0	0	0	0	0	0	1	0	0	0	0	0	2	1	2
1	3	24	4	1	20000	6666.67	2	2	11	1	1	1	2	5	2	.	2	2	2	2	2	1	2	2	2	2	3	2	2	.	.	4	0	0	0	0	0	0	0	0	1	0	0	0	0	0	2	1	2
1	3	25	4	1	6000	2000	4	1	30	2	2	1	2	12	1	1	2	2	2	1	1	2	2	2	2	2	3	2	2	.	.	4	0	0	0	0	0	0	0	0	1	0	0	0	0	0	2	1	2
1	4	32	4	1	25000	6250	2	1	30	2	1	2	2	12	1	0.5	1.5	2	1	2	2	2	2	2	2	2	3	2	2	.	.	2	0	0	0	0	0	0	0	0	1	0	0	0	0	0	2	1	2
1	3	28	2	1	30000	10000	1	1	36	1	1	1	2	33	1	1	2.25	2	1	2	1	1	2	2	2	2	3	2	2	.	.	2	0	0	0	0	0	0	0	0	1	0	0	0	0	0	1	1	2
1	7	27	2	1	25000	3571.43	2	2	30	1	1	1	2	12	2	2	4	1	1	2	2	2	2	2	2	2	3	2	2	.	.	4	0	0	0	1	0	0	0	0	2	1			1	1	1	1	2
1	4	26	4	1	8000	2000	4	1	60	1	1	2	1	24	0.5	0.5	1	1	2	2	2	2	2	2	2	2	3	2	2	.	.	3	0	0	0	0	0	0	0	0	1	0	0	0	0	0	3	2	1
1	12	25	4	1	60000	5000	2	2	48	1	1	1	1	24	2	.	2	1	1	2	1	2	2	2	2	2	1	2	2	.	.	2	0	0	0	0	0	0	0	0	1	0	0	0	0	0	2	1	2
1	4	25	4	1	8000	2000	4	2	38	1	1	1	1	18	3	2	5	1	1	2	1	2	2	2	2	2	1	2	2	.	.	11	0	0	0	0	0	0	0	0	1	0	0	0	0	0	1	1	2
1	12	25	4	1	6000	500	5	2	38	1	1	3	2	12	2	3	5	1	1	2	1	2	2	2	2	2	1	2	2	.	.	2	0	0	0	1	0	0	0	0	2	1			1	1	1	1	2
1	7	22	2	1	40000	5714.29	2	2	30	1	1	1	2	24	0.5	0.5	1	2	2	2	2	2	2	2	2	1	1	2	2	.	.	5	0	0	0	0	0	0	0	0	1	0	0	0	0	0	3	2	1
1	6	22	3	1	30000	5000	2	2	30	2	2	1	2	99	.	.	0	2	2	2	2	2	2	2	2	2	3	2	2	.	.	0.5	0	0	0	0	0	0	0	0	1	0	0	0	0	0	3	3	1
1	6	22	3	1	30000	5000	2	2	30	2	2	1	2	99	.	.	0	2	2	2	2	2	2	2	2	2	3	2	2	.	.	0.5	0	0	0	0	0	0	0	0	1	0	0	0	0	0	3	3	1
1	3	24	3	1	15000	5000	2	1	12	2	1	1	2	6	4	2	8	2	1	2	2	2	1	2	2	1	3	2	2	.	.	6	0	0	1	1	1	0	0	1	2	1	1	1			1	1	2
1	3	28	2	1	10000	3333.33	3	1	48	1	1	1	1	12	3	3	6	1	1	2	2	2	1	2	2	1	1	2	2	.	.	4	0	0	0	0	1	0	0	0	2	1			1	1	1	1	2
1	4	25	4	1	15000	3750	2	1	49	1	1	1	1	36	1	1	2	1	1	2	2	2	2	2	2	1	1	2	2	.	.	3	0	0	0	0	0	0	0	1	1	1				1	2	1	2
1	4	25	4	1	15000	3750	2	1	32	2	1	2	2	12	1	.	1	1	1	2	1	2	2	2	2	1	3	2	2	.	.	3	0	0	0	0	0	0	0	0	1	0	0	0	0	0	3	2	1
1	5	35	5	1	5000	1000	5	2	32	2	1	2	2	99	.	.	0	2	2	2	2	2	2	2	2	2	3	2	2	.	.	1	0	0	0	0	0	0	0	0	1	0	0	0	0	0	3	3	1
1	5	28	4	1	10000	2000	4	1	31	1	1	3	2	6	1	1	2	1	2	2	1	2	2	2	2	1	3	2	2	.	.	1	0	0	0	0	0	0	0	0	1	0	0	0	0	0	2	1	2
1	6	35	3	1	8000	1333.33	4	2	20	1	1	2	2	12	1	.	1	1	1	2	1	2	2	2	2	1	3	2	2	.	.	1	0	0	0	0	0	0	0	1	2	1				1	3	2	1
1	6	35	5	1	8000	1333.33	4	2	48	2	1	1	1	12	4	4	8	2	2	1	1	1	2	2	2	1	3	2	2	.	.	5	0	0	0	0	0	0	0	0	1	0	0	0	0	0	1	1	2
1	6	35	5	1	8000	1333.33	4	2	30	1	1	2	2	12	0.5	0.5	1	1	2	1	2	1	2	2	2	2	3	2	2	.	.	5	0	0	0	0	0	0	0	0	1	0	0	0	0	0	3	2	1
1	4	30	4	1	15000	3750	2	2	30	2	1	1	2	12	1	.	1	1	2	1	2	1	2	2	2	2	3	2	2	.	.	2	0	0	0	0	0	0	0	0	1	0	0	0	0	0	3	2	1
1	4	30	4	1	15000	3750	2	2	30	1	1	1	2	12	1	.	1	1	2	1	2	1	2	2	2	2	3	2	2	.	.	2	0	0	0	0	0	0	0	0	1	0	0	0	0	0	3	2	1
1	4	27	4	1	10000	2500	3	1	60	2	1	1	1	12	1	1	2	1	2	1	2	1	2	2	2	2	3	2	2	.	.	3	0	0	0	0	0	0	0	0	1	0	0	0	0	0	2	1	2
1	4	27	4	1	10000	2500	3	1	24	1	1	2	2	12	1	.	1	1	2	1	2	1	2	2	2	2	3	2	2	.	.	3	0	0	0	0	0	0	0	0	1	0	0	0	0	0	3	2	1
1	6	35	3	1	8000	1333.33	4	2	20	2	1	2	2	12	1	1	2	1	1	1	1	2	2	2	2	1	3	2	2	.	.	1	0	0	0	0	0	0	0	0	1	0	0	0	0	0	2	1	2
1	5	29	2	1	20000	4000	2	2	42	1	2	1	2	10	0.25	0.25	0.5	2	2	2	2	1	2	2	2	1	3	2	2	.	.	6	0	0	0	0	0	0	0	0	1	0	0	0	0	0	3	2	1
1	4	32	1	1	15000	3750	2	1	36	1	1	2	2	8	3	2	6	2	1	2	2	2	2	2	2	1	1	2	2	.	.	7	0	0	0	0	0	0	0	0	1	0	0	0	0	0	1	1	2
1	3	23	3	1	10000	3333.33	3	1	28	1	2	1	1	8	0.15	0.25	0.4	2	1	1	1	2	2	2	2	2	3	2	2	.	.	3	0	0	0	0	0	0	0	0	1	0	0	0	0	0	3	2	1
1	3	27	5	1	15000	5000	2	1	28	2	2	1	1	8	0.25	0.25	0.5	2	2	2	1	2	2	2	2	2	3	2	2	.	.	4	0	0	0	0	0	0	0	0	1	0	0	0	0	0	3	2	1
1	5	21	3	1	10000	2000	4	2	32	1	1	1	1	8	0	3	3	1	2	2	1	2	2	2	2	2	3	2	2	.	.	5	0	0	0	0	0	0	0	0	1	0	0	0	0	0	1	1	2
1	5	23	4	1	1000	200	5	2	18	1	1	1	2	12	0.25	.	0.25	1	1	2	2	2	2	2	2	2	3	2	2	.	.	3	0	0	0	0	0	0	0	0	1	0	0	0	0	0	3	2	1
[truncated: 2 more columns]
